# Supplementary material for: Transcriptomic Analysis of the Response of the Dioryctria abietella Larva Midgut to Bacillus thuringiensis 2913 Infection
Source: Int J Mol Sci. 2024 Oct 10;25(20):10921. doi: 10.3390/ijms252010921 (PMC11507524; doi:10.3390/ijms252010921)
Supplement: Supplementary file 1 [file ijms-25-10921-s001.zip]

Archive with 3 entries (3 files):
- Back matter.pdf
- Table S3.xlsx
- Table S6.xls
