# Supplementary material for: Transcriptomic Analysis of the Response of the Dioryctria abietella Larva Midgut to Bacillus thuringiensis 2913 Infection
Source: Int J Mol Sci. 2024 Oct 10;25(20):10921. doi: 10.3390/ijms252010921 (PMC11507524; doi:10.3390/ijms252010921)
Supplement: Supplementary file 1 [file ijms-25-10921-s001.zip › Table S3.xlsx]

## Sheet:  Summary of sequence analysis
	Table S3. Summary of sequence analysis.CS1, CS2 and CS3: The midgut of the larvae of D. abietella without Bt 2913 feeding for 6h; BS1, BS2 and BS3: The midgut of the larvae of D. abietella with Bt 2913 feeding for 6h; CT1, CT2 and CT3: The midgut of the larvae of D. abietella without Bt 2913 feeding for 12h; BT1, BT2 and BT3: The midgut of the larvae of D. abietella with Bt 2913 feeding for 12h; …
		CS1	CS2	CS3	BS1	BS2	BS3	CT1	CT2	CT3	BT1	BT2	BT3	CF1	CF2	CF3	BF1	BF2	BF3
	Raw reads number	60239390	54431294	71654510	64524716	72361488	77382308	116852728	136336758	132167538	80158460	52488022	50412222	46659924	68084862	51070266	49604456	63130762	54751464
	Raw bases number (bp)	9035908500	8164694100	10748176500	9678707400	10854223200	11607346200	17527909200	20450513700	19825130700	12023769000	7873203300	7561833300	6998988600	10212729300	7660539900	7440668400	9469614300	8212719600
	Raw average read length(bp)	150	150	150	150	150	150	150	150	150	150	150	150	150	150	150	150	150	150
	Raw Q20 bases ratio(%)	0.9702	0.9697	0.9711	0.9707	0.9688	0.9687	0.967	0.9658	0.9667	0.9447	0.9016	0.9571	0.9562	0.974	0.9725	0.9747	0.9743	0.9752
	Raw Q30 bases ratio(%)	0.9241	0.9239	0.9253	0.9253	0.9217	0.9212	0.9169	0.916	0.9176	0.8894	0.8371	0.9008	0.9085	0.9337	0.9319	0.9362	0.9348	0.936
	Raw N bases ratio(%)	0	0	0	0	0	0	0	0	0	0	0	0	0	0	0	0	0	0
	Raw GC bases ratio(%)	0.4762	0.4709	0.4631	0.4715	0.4887	0.4727	0.5329	0.5381	0.5388	0.5438	0.6101	0.5177	0.5341	0.4944	0.5111	0.4959	0.5007	0.5009
	Clean reads number	58535302	52990026	69729390	62659174	70060734	74878676	111636450	130172720	126628228	71324070	37809978	46983854	43929630	65765486	49365498	47929296	60909988	52958634
	Clean bases number (bp)	8398440999	7427440738	10038598985	8949857137	10032845168	10657935130	16097796473	18568299702	17904060331	9712421171	4887754482	6720259831	6161148839	9329620664	6891648149	6769662537	8613467920	7599586045
	Clean average read length(bp)	143.48	140.17	143.97	142.83	143.2	142.34	144.2	142.64	141.39	136.17	129.27	143.03	140.25	141.86	139.6	141.24	141.41	143.5
	Clean Q20 bases ratio(%)	0.9827	0.983	0.9827	0.983	0.9822	0.982	0.9817	0.9821	0.9824	0.9814	0.9815	0.9792	0.9835	0.987	0.987	0.9878	0.9873	0.9874
	Clean Q30 bases ratio(%)	0.9425	0.9438	0.9425	0.9436	0.9415	0.941	0.9388	0.9401	0.9412	0.9387	0.9397	0.9327	0.9454	0.953	0.9533	0.9554	0.9542	0.9542
	Clean N bases ratio(%)	0	0	0	0	0	0	0	0	0	0	0	0	0	0	0	0	0	0
	Clean GC bases ratio(%)	0.4749	0.4681	0.4618	0.4699	0.4877	0.471	0.5335	0.5386	0.5392	0.5267	0.5509	0.5158	0.5272	0.4922	0.5093	0.4932	0.499	0.4998
	Total mapped	44,044,096(82.99%)	40,388,340(82.89%)	53,394,719(82.47%)	48,750,909(81.50%)	44,710,108(81.54%)	58,369,370(81.80%)	23,795,004(82.23%)	27,112,388(80.93%)	25,121,771(79.31%)	52,980,847(82.44%)	20,199,253(80.82%)	35,936,591(82.43%)	33,620,660(84.78%)	53,728,117(84.04%)	34,940,750(83.53%)	38,020,012(83.51%)	47,013,065(83.33%)	41,005,108(83.98%)
