# Supplementary material for: Transcriptomic Analysis of the Response of the Dioryctria abietella Larva Midgut to Bacillus thuringiensis 2913 Infection
Source: Int J Mol Sci. 2024 Oct 10;25(20):10921. doi: 10.3390/ijms252010921 (PMC11507524; doi:10.3390/ijms252010921)
Supplement: Supplementary file 1 [file ijms-25-10921-s001.zip › Table S6.xls]

## Sheet: BS_vs_CS.gene_DE.signi.addAnno
Table S6. DEGs at different time periods in the larvae of D. abietella larvae infected with Bt 2913. CS and BS:6h; CT and BT:12h; CF and BF: 24h.
Gene id	MeanTPM (BS)	MeanTPM (CS)	log2FoldChange	pValue	qValue	result	CDD	PFAM	KEGG	KOG	GO	NR	NT
TRINITY_DN61329_c6_g1	1.35389	7.38877	-2.44822	0.000378567	0.0199615	down	-	-	-	-	-	KMQ91442.1 rna-directed dna polymerase from mobile element jockey-like protein [Lasius niger] 4.22e-44	-
TRINITY_DN33161_c0_g1	10.0139	0.568916	4.13765	0.000337907	0.0185792	up	-	pfam00125, Histone, Core histone H2A/H2B/H3/H4. 1.33e-33	-	KOG1745, KOG1745, KOG1745, Histones H3 and H4 [Chromatin structure and dynamics]. 2.28e-56	-	XP_007179125.1 histone H3.1-like isoform X3 [Balaenoptera acutorostrata scammoni] 1.53e-49	-
TRINITY_DN62950_c0_g1	87.3594	31.5338	1.47006	2.04067e-09	2.12287e-06	up	-	-	-	-	-	XP_013198202.1 PREDICTED: calphotin-like, partial [Amyelois transitella] 4.66e-06	-
TRINITY_DN62950_c0_g2	20.9624	8.3524	1.32754	3.83754e-08	2.321e-05	up	-	-	-	-	-	-	-
TRINITY_DN61842_c1_g1	4.80309	19.2328	-2.00154	0.000534209	0.024721	down	-	-	-	-	-	-	Mamestra brassicae genome assembly, chromosome: 13 1.30e-23
TRINITY_DN55811_c0_g1	2.28237	0.929134	1.29657	8.02724e-05	0.00737683	up	-	pfam01130, CD36, CD36 family. The CD36 family is thought to be a novel class of scavenger receptors. There is also evidence suggesting a possible role in signal transduction. CD36 is involved in cell adhesion. 5.29e-63	-	KOG3776, KOG3776, KOG3776, Plasma membrane glycoprotein CD36 and related membrane receptors [Signal transduction mechanisms]. 6.61e-68	GO:0003008, system process;GO:0007600, sensory perception;GO:0008150, biological_process;GO:0019233, sensory perception of pain;GO:0032501, multicellular organismal process;GO:0050877, nervous system process	XP_013184895.1 PREDICTED: sensory neuron membrane protein 2 [Amyelois transitella] 9.73e-296	-
TRINITY_DN61744_c0_g1	0.0383001	2.91131	-6.24818	0.000523987	0.0245096	down	-	-	-	-	-	-	Endotricha flammealis genome assembly, chromosome: 2 4.38e-11
TRINITY_DN61744_c0_g2	1.24569	32.601	-4.7099	0.000720551	0.0304242	down	-	-	-	-	-	-	-
TRINITY_DN63446_c0_g1	2.37657	0.836936	1.50569	0.000984045	0.0370363	up	cd05646, M20_AcylaseI_like, M20 Aminoacylase-I like subfamily. Peptidase M20 family, aminoacylase-I like (AcyI-like; acylase I; N-acyl-L-amino-acid amidohydrolase; EC 3.5.1.14) subfamily. Acylase I is involved in the hydrolysis of N-acylated or N-acetylated amino acids (except L-aspartate) and is considered as a potential target of antimicrobial agents. Porcine AcyI is also shown to deacetylate c…	pfam01546, Peptidase_M20, Peptidase family M20/M25/M40. This family includes a range of zinc metallopeptidases belonging to several families in the peptidase classification. Family M20 are Glutamate carboxypeptidases. Peptidase family M25 contains X-His dipeptidases. 2.52e-07	K14677-ko01210 2-Oxocarboxylic acid metabolism;ko01230 Biosynthesis of amino acids;ko00220 Arginine biosynthesis	KOG2275, KOG2275, KOG2275, Aminoacylase ACY1 and related metalloexopeptidases [Amino acid transport and metabolism]. 4.23e-46	GO:0003674, molecular_function;GO:0003824, catalytic activity;GO:0004046, aminoacylase activity;GO:0005488, binding;GO:0005515, protein binding;GO:0005575, cellular_component;GO:0005576, extracellular region;GO:0005615, extracellular space;GO:0005622, intracellular;GO:0005623, cell;GO:0005737, cytoplasm;GO:0005829, cytosol;GO:0006805, xenobiotic metabolic process;GO:0006807, nitrogen compound met…	XP_013193618.1 PREDICTED: aminoacylase-1-like [Amyelois transitella] 1.12e-89	-
TRINITY_DN76568_c5_g2	3.11103	6.9073	-1.15073	0.00130259	0.0440527	down	-	-	-	-	-	-	-
TRINITY_DN76940_c4_g1	1.04472	0.432229	1.27325	0.000108861	0.00889121	up	-	-	-	-	GO:0001101, response to acid chemical;GO:0008150, biological_process;GO:0010033, response to organic substance;GO:0032526, response to retinoic acid;GO:0033993, response to lipid;GO:0042221, response to chemical;GO:0050896, response to stimulus;GO:1901700, response to oxygen-containing compound	XP_037973895.1 uncharacterized protein LOC119693706 [Plutella xylostella] 1.66e-152	-
TRINITY_DN62950_c0_g4	53.0707	13.2419	2.0028	1.33114e-06	0.000372247	up	-	-	-	-	-	-	-
TRINITY_DN61423_c1_g2	2.75247	16.3338	-2.56906	0.000410198	0.0208338	down	cd19579, serpin1K-like, Manduca sexta Serpin 1K and similar proteins. Serpin 1K is a chymotrypsin inhibitor and is 1 of 12 serpins found in the hemolymph of the hornworm moth Manduca sexta. Serpins may be involved in the immune response in insect hemolymph. All of these serpins are encoded by the same gene, and the message for each is produced by alternative splicing of the final exon. This exon …	-	-	-	-	XP_031769436.1 antichymotrypsin-2-like, partial [Galleria mellonella] 3.91e-17	-
TRINITY_DN64308_c1_g1	3.03117	26.0678	-3.10432	6.01151e-06	0.00114118	down	-	-	-	-	-	-	Phalera bucephala genome assembly, chromosome: 1 2.84e-11
TRINITY_DN68265_c0_g5	5.03566	12.7303	-1.33801	0.0011634	0.0412234	down	-	pfam04734, Ceramidase_alk, Neutral/alkaline non-lysosomal ceramidase, N-terminal. This family represents N-terminal domain of a group of neutral/alkaline ceramidases found in both bacteria and eukaryotes. The EC classification is EC:3.5.1.23. The enzyme hydrolyzes ceramide to generate sphingosine and fatty acid. The enzyme plays a regulatory role in a variety of physiological events in eukaryotes…	K12349-ko00600 Sphingolipid metabolism;ko04071 Sphingolipid signaling pathway	KOG2232, KOG2232, KOG2232, Ceramidases [Signal transduction mechanisms]. 1.96e-112	GO:0000139, Golgi membrane;GO:0001505, regulation of neurotransmitter levels;GO:0001894, tissue homeostasis;GO:0001895, retina homeostasis;GO:0003674, molecular_function;GO:0003824, catalytic activity;GO:0005488, binding;GO:0005509, calcium ion binding;GO:0005575, cellular_component;GO:0005576, extracellular region;GO:0005622, intracellular;GO:0005623, cell;GO:0005737, cytoplasm;GO:0005739, mitoc…	XP_013187331.1 PREDICTED: neutral ceramidase [Amyelois transitella] 4.86e-270	PREDICTED: Amyelois transitella neutral ceramidase (LOC106132453), mRNA 0.0
TRINITY_DN70694_c0_g2	1.13139	18.1618	-4.00473	2.89905e-12	1.07708e-08	down	-	-	-	-	-	-	-
TRINITY_DN69424_c1_g1	56.9051	24.118	1.23845	2.3652e-06	0.000569552	up	-	-	-	-	-	XP_013186352.1 PREDICTED: cytochrome P450 6B2-like [Amyelois transitella] 1.50e-22	-
TRINITY_DN71247_c2_g1	1.51551	7.01268	-2.21016	3.31457e-06	0.000736062	down	-	pfam17655, IRK_C, Inward rectifier potassium channel C-terminal domain. This cytoplasmic C-terminal domain has an Ig fold. 6.91e-59	-	KOG3827, KOG3827, KOG3827, Inward rectifier K+ channel [Inorganic ion transport and metabolism]. 5.17e-109	GO:0003674, molecular_function;GO:0005215, transporter activity;GO:0005216, ion channel activity;GO:0005242, inward rectifier potassium channel activity;GO:0005244, voltage-gated ion channel activity;GO:0005249, voltage-gated potassium channel activity;GO:0005261, cation channel activity;GO:0005267, potassium channel activity;GO:0005575, cellular_component;GO:0005623, cell;GO:0005886, plasma memb…	XP_013199649.1 PREDICTED: G protein-activated inward rectifier potassium channel 3-like isoform X1 [Amyelois transitella] 4.15e-202	PREDICTED: Amyelois transitella G protein-activated inward rectifier potassium channel 3-like (LOC106142447), transcript variant X1, mRNA 0.0
TRINITY_DN64259_c1_g1	14.2342	38.8054	-1.44689	0.00145512	0.0469486	down	cd00642, GTP_cyclohydro1, GTP cyclohydrolase I (GTP-CH-I) catalyzes the conversion of GTP into dihydroneopterin triphosphate. The enzyme product is the precursor of tetrahydrofolate in eubacteria, fungi, and plants and of the folate analogs in methanogenic bacteria. In vertebrates and insects it is the biosynthtic precursor of tetrahydrobiopterin (BH4) which is involved in the formation of catach…	pfam01227, GTP_cyclohydroI, GTP cyclohydrolase I. This family includes GTP cyclohydrolase enzymes and a family of related bacterial proteins. 2.04e-69	K01495-ko00790 Folate biosynthesis	KOG2698, KOG2698, KOG2698, GTP cyclohydrolase I [Coenzyme transport and metabolism]. 5.25e-107	GO:0000166, nucleotide binding;GO:0000278, mitotic cell cycle;GO:0001882, nucleoside binding;GO:0001883, purine nucleoside binding;GO:0002164, larval development;GO:0002165, instar larval or pupal development;GO:0002168, instar larval development;GO:0003674, molecular_function;GO:0003824, catalytic activity;GO:0003933, GTP cyclohydrolase activity;GO:0003934, GTP cyclohydrolase I activity;GO:00054…	XP_013184692.1 PREDICTED: GTP cyclohydrolase 1 isoform X1 [Amyelois transitella] 1.25e-196	PREDICTED: Amyelois transitella GTP cyclohydrolase 1 (LOC106130403), transcript variant X1, mRNA 0.0
TRINITY_DN69037_c5_g2	2.22191	7.47485	-1.75024	4.51485e-05	0.00499995	down	-	-	-	-	-	-	Endotricha flammealis genome assembly, chromosome: 3 1.39e-42
TRINITY_DN70405_c0_g2	35.0388	16.9267	1.04965	1.93105e-05	0.00256229	up	-	-	-	-	-	XP_013200770.1 PREDICTED: carboxypeptidase B-like [Amyelois transitella] 3.15e-35	-
TRINITY_DN70826_c1_g1	17.6203	7.12539	1.30619	0.0013406	0.0447562	up	-	-	-	-	-	-	-
TRINITY_DN68897_c1_g1	1.35833	3.9685	-1.54676	0.000108814	0.00889121	down	cd01321, ADGF, Adenosine deaminase-related growth factors (ADGF), a novel family of secreted growth-factors with sequence similarty to adenosine deaminase. 1.54e-06	pfam08451, A_deaminase_N, Adenosine/AMP deaminase N-terminal. This domain is found to the N-terminus of the Adenosine/AMP deaminase domain (pfam00962) in metazoan proteins such as the Cat eye syndrome critical region protein 1 and its homologs. 3.10e-08	K19572-ko00230 Purine metabolism	KOG1097, KOG1097, KOG1097, Adenine deaminase/adenosine deaminase [Nucleotide transport and metabolism]. 4.93e-48	GO:0000003, reproduction;GO:0000323, lytic vacuole;GO:0001664, G-protein coupled receptor binding;GO:0001775, cell activation;GO:0002164, larval development;GO:0002252, immune effector process;GO:0002263, cell activation involved in immune response;GO:0002274, myeloid leukocyte activation;GO:0002275, myeloid cell activation involved in immune response;GO:0002283, neutrophil activation involved in…	XP_013201175.1 PREDICTED: adenosine deaminase CECR1-like [Amyelois transitella] 1.21e-244	-
TRINITY_DN67633_c0_g1	0.13981	0.821758	-2.55525	0.00131134	0.0441519	down	cd01650, RT_nLTR_like, RT_nLTR: Non-LTR (long terminal repeat) retrotransposon and non-LTR retrovirus reverse transcriptase (RT). This subfamily contains both non-LTR retrotransposons and non-LTR retrovirus RTs. RTs catalyze the conversion of single-stranded RNA into double-stranded DNA for integration into host chromosomes. RT is a multifunctional enzyme with RNA-directed DNA polymerase, DNA dir…	pfam00078, RVT_1, Reverse transcriptase (RNA-dependent DNA polymerase). A reverse transcriptase gene is usually indicative of a mobile element such as a retrotransposon or retrovirus. Reverse transcriptases occur in a variety of mobile elements, including retrotransposons, retroviruses, group II introns, bacterial msDNAs, hepadnaviruses, and caulimoviruses. 4.98e-10	-	-	-	XP_013193561.1 PREDICTED: RNA-directed DNA polymerase from mobile element jockey-like isoform X1 [Amyelois transitella] 5.20e-231	-
TRINITY_DN70509_c1_g1	8.07098	3.80809	1.08367	4.52377e-05	0.00499995	up	-	-	-	-	-	XP_013188221.1 PREDICTED: uncharacterized protein LOC106133141 [Amyelois transitella] 5.22e-78	-
TRINITY_DN64672_c2_g1	0.161769	0.441537	-1.4486	0.00155793	0.0488745	down	cd01650, RT_nLTR_like, RT_nLTR: Non-LTR (long terminal repeat) retrotransposon and non-LTR retrovirus reverse transcriptase (RT). This subfamily contains both non-LTR retrotransposons and non-LTR retrovirus RTs. RTs catalyze the conversion of single-stranded RNA into double-stranded DNA for integration into host chromosomes. RT is a multifunctional enzyme with RNA-directed DNA polymerase, DNA dir…	-	-	-	-	PCG76539.1 hypothetical protein B5V51_9240 [Heliothis virescens] 6.41e-243	-
TRINITY_DN73322_c1_g4	1.41886	6.30757	-2.15235	0.000143243	0.0105285	down	-	-	K00314-ko00260 Glycine, serine and threonine metabolism	KOG2844, KOG2844, KOG2844, Dimethylglycine dehydrogenase precursor [Amino acid transport and metabolism]. 1.64e-78	GO:0000096, sulfur amino acid metabolic process;GO:0000166, nucleotide binding;GO:0001505, regulation of neurotransmitter levels;GO:0003674, molecular_function;GO:0003824, catalytic activity;GO:0005488, binding;GO:0005542, folic acid binding;GO:0005575, cellular_component;GO:0005622, intracellular;GO:0005623, cell;GO:0005737, cytoplasm;GO:0005739, mitochondrion;GO:0005759, mitochondrial matrix;GO…	XP_013183458.1 PREDICTED: sarcosine dehydrogenase, mitochondrial [Amyelois transitella] 2.69e-197	-
TRINITY_DN75898_c1_g1	1.55038	4.6927	-1.59779	0.00154923	0.0486878	down	-	-	-	-	-	XP_013200761.1 PREDICTED: venom acid phosphatase Acph-1-like [Amyelois transitella] 5.00e-127	-
TRINITY_DN54425_c0_g1	1.68411	0.229458	2.87568	4.51626e-05	0.00499995	up	cd14048, STKc_EIF2AK3_PERK, Catalytic domain of the Serine/Threonine kinase, eukaryotic translation Initiation Factor 2-Alpha Kinase 3 or PKR-like Endoplasmic Reticulum Kinase. STKs catalyze the transfer of the gamma-phosphoryl group from ATP to serine/threonine residues on protein substrates. PERK (or EIF2AK3) is a type-I ER transmembrane protein containing a luminal domain bound with the chaper…	-	-	KOG1035, KOG1035, KOG1035, eIF-2alpha kinase GCN2 [Translation, ribosomal structure and biogenesis]. 4.87e-06	-	XP_029157666.1 eIF-2-alpha kinase GCN2-like [Nylanderia fulva] 1.22e-21	-
TRINITY_DN60573_c0_g1	10.6814	5.10923	1.06392	0.000388086	0.0200841	up	-	-	-	-	-	XP_013187350.1 PREDICTED: proline-rich protein 4-like [Amyelois transitella] 4.07e-50	PREDICTED: Amyelois transitella proline-rich protein 4-like (LOC106132470), mRNA 0.0
TRINITY_DN66761_c1_g1	2.01743	5.70736	-1.5003	0.00112396	0.0403183	down	-	pfam03392, OS-D, Insect pheromone-binding family, A10/OS-D. 8.94e-29	-	-	-	XP_013193496.1 PREDICTED: wiskott-Aldrich syndrome protein family member 2-like [Amyelois transitella] 8.60e-137	PREDICTED: Amyelois transitella wiskott-Aldrich syndrome protein family member 2-like (LOC106137243), mRNA 1.67e-119
TRINITY_DN63160_c3_g1	2.15419	10.1536	-2.23677	0.000112512	0.00903417	down	-	-	-	-	-	-	-
TRINITY_DN56300_c0_g1	19.3227	6.32901	1.61024	1.03029e-09	1.27594e-06	up	-	pfam15868, MBF2, Transcription activator MBF2. MBF2 activates transcription via its interaction with TFIIA. In Bombyx mori, it has been found to form a complex with MBF1 and the DNA-binding regulator FTZ-F1. 5.36e-07	-	-	-	XP_026765073.1 uncharacterized protein LOC113523340 [Galleria mellonella] 8.98e-65	-
TRINITY_DN73445_c1_g4	34.1409	15.9891	1.09441	0.00125778	0.0430977	up	-	-	-	-	-	XP_013186228.1 PREDICTED: uncharacterized protein LOC106131619 [Amyelois transitella] 8.99e-56	-
TRINITY_DN72199_c0_g1	2.84135	9.96216	-1.80988	0.000323536	0.0180175	down	cd00839, MPP_PAPs, purple acid phosphatases of the metallophosphatase superfamily, metallophosphatase domain. Purple acid phosphatases (PAPs) belong to a diverse family of binuclear metallohydrolases that have been identified and characterized in plants, animals, and fungi. PAPs contain a binuclear metal center and their characteristic pink or purple color derives from a charge-transfer transitio…	pfam14008, Metallophos_C, Iron/zinc purple acid phosphatase-like protein C. This domain is found at the C-terminus of Purple acid phosphatase proteins. 2.56e-10	-	KOG1378, KOG1378, KOG1378, Purple acid phosphatase [Carbohydrate transport and metabolism]. 7.74e-13	-	XP_013194353.1 PREDICTED: iron/zinc purple acid phosphatase-like protein [Amyelois transitella] 1.10e-41	-
TRINITY_DN72199_c0_g3	7.3494	22.402	-1.60793	8.68977e-05	0.00779976	down	cd00839, MPP_PAPs, purple acid phosphatases of the metallophosphatase superfamily, metallophosphatase domain. Purple acid phosphatases (PAPs) belong to a diverse family of binuclear metallohydrolases that have been identified and characterized in plants, animals, and fungi. PAPs contain a binuclear metal center and their characteristic pink or purple color derives from a charge-transfer transitio…	pfam16656, Pur_ac_phosph_N, Purple acid Phosphatase, N-terminal domain. This domain is found at the N-terminus of Purple acid phosphatase proteins. 2.55e-07	-	KOG1378, KOG1378, KOG1378, Purple acid phosphatase [Carbohydrate transport and metabolism]. 5.52e-33	-	XP_013194353.1 PREDICTED: iron/zinc purple acid phosphatase-like protein [Amyelois transitella] 4.31e-120	PREDICTED: Pararge aegeria acid phosphatase type 7 (LOC120631375), transcript variant X5, mRNA 2.31e-32
TRINITY_DN66736_c1_g3	13.784	3.65382	1.91552	7.26878e-06	0.00133393	up	cd00707, Pancreat_lipase_like, Pancreatic lipase-like enzymes. Lipases are esterases that can hydrolyze long-chain acyl-triglycerides into di- and monoglycerides, glycerol, and free fatty acids at a water/lipid interface. A typical feature of lipases is "interfacial activation," the process of becoming active at the lipid/water interface, although several examples of lipases have been identified …	pfam00151, Lipase, Lipase. 3.05e-06	-	-	-	XP_013200040.1 PREDICTED: pancreatic lipase-related protein 2-like isoform X1 [Amyelois transitella] 2.66e-49	-
TRINITY_DN60404_c0_g1	4.48925	20.644	-2.20117	0.00108844	0.0394797	down	-	-	-	-	-	-	Limenitis camilla genome assembly, chromosome: 4 5.42e-11
TRINITY_DN56550_c0_g1	39.1541	11.5656	1.75932	5.96706e-06	0.00114107	up	-	-	-	-	-	-	-
TRINITY_DN64180_c0_g1	19.6207	54.1504	-1.4646	0.000571832	0.025954	down	cd06094, RP_Saci_like, RP_Saci_like, retropepsin family. Retropepsin on retrotransposons with long terminal repeats (LTR) including Saci-1, -2 and -3 of Schistosoma mansoni. Retropepsins are related to fungal and mammalian pepsins. While fungal and mammalian pepsins are bilobal proteins with structurally related N- and C-termini, retropepsins are half as long as their fungal and mammalian counter…	-	-	-	-	XP_013187074.1 PREDICTED: uncharacterized protein LOC106132260 [Amyelois transitella] 8.87e-144	Endotricha flammealis genome assembly, chromosome: 3 1.21e-143
TRINITY_DN67849_c2_g2	7.24147	24.2771	-1.74524	1.59256e-05	0.00223879	down	-	-	-	-	-	XP_013187755.1 PREDICTED: uncharacterized protein LOC106132775 isoform X1 [Amyelois transitella] 4.97e-10	-
TRINITY_DN67849_c2_g1	12.8493	33.4069	-1.37845	0.00013709	0.0102747	down	-	-	-	-	-	-	-
TRINITY_DN57215_c0_g2	1.81605	0.498697	1.86457	0.000915568	0.0354333	up	cd01650, RT_nLTR_like, RT_nLTR: Non-LTR (long terminal repeat) retrotransposon and non-LTR retrovirus reverse transcriptase (RT). This subfamily contains both non-LTR retrotransposons and non-LTR retrovirus RTs. RTs catalyze the conversion of single-stranded RNA into double-stranded DNA for integration into host chromosomes. RT is a multifunctional enzyme with RNA-directed DNA polymerase, DNA dir…	-	-	-	-	XP_022818596.1 uncharacterized protein LOC111351061 [Spodoptera litura] 7.26e-217	Hylaea fasciaria genome assembly, chromosome: 25 7.49e-139
TRINITY_DN64908_c2_g2	17.4985	7.34076	1.25323	2.30878e-05	0.0029725	up	-	-	K04097-ko00480 Glutathione metabolism;ko00980 Metabolism of xenobiotics by cytochrome P450;ko00982 Drug metabolism - cytochrome P450;ko00590 Arachidonic acid metabolism	KOG1695, KOG1695, KOG1695, Glutathione S-transferase [Posttranslational modification, protein turnover, chaperones]. 2.81e-17	-	XP_013195571.1 PREDICTED: glutathione S-transferase 2-like [Amyelois transitella] 5.74e-67	-
TRINITY_DN75853_c2_g2	53.6238	26.5059	1.01656	1.79686e-05	0.00247254	up	-	-	-	-	-	-	-
TRINITY_DN73382_c1_g2	0.935433	10.6597	-3.51038	9.27332e-09	7.09327e-06	down	cd00312, Esterase_lipase, Esterases and lipases (includes fungal lipases, cholinesterases, etc.) These enzymes act on carboxylic esters (EC: 3.1.1.-). The catalytic apparatus involves three residues (catalytic triad): a serine, a glutamate or aspartate and a histidine.These catalytic residues are responsible for the nucleophilic attack on the carbonyl carbon atom of the ester bond. In contrast wi…	pfam00135, COesterase, Carboxylesterase family. 4.23e-13	-	KOG1516, KOG1516, KOG1516, Carboxylesterase and related proteins [General function prediction only]. 3.58e-17	-	XP_013197467.1 PREDICTED: juvenile hormone esterase-like [Amyelois transitella] 2.71e-57	-
TRINITY_DN73382_c1_g1	1.3568	15.8055	-3.54214	9.90365e-13	4.29274e-09	down	cd00312, Esterase_lipase, Esterases and lipases (includes fungal lipases, cholinesterases, etc.) These enzymes act on carboxylic esters (EC: 3.1.1.-). The catalytic apparatus involves three residues (catalytic triad): a serine, a glutamate or aspartate and a histidine.These catalytic residues are responsible for the nucleophilic attack on the carbonyl carbon atom of the ester bond. In contrast wi…	pfam00135, COesterase, Carboxylesterase family. 3.47e-10	K01044-ko00983 Drug metabolism - other enzymes	KOG1516, KOG1516, KOG1516, Carboxylesterase and related proteins [General function prediction only]. 2.61e-06	-	XP_013190943.1 PREDICTED: juvenile hormone esterase-like [Amyelois transitella] 3.14e-127	-
TRINITY_DN66198_c1_g5	23.4481	159.248	-2.76373	9.22975e-08	4.52902e-05	down	-	-	-	-	-	-	-
TRINITY_DN66198_c1_g2	11.1578	98.1313	-3.13667	0.000274246	0.0161365	down	cd07529, HAD_AtGPP-like, subfamily of beta-phosphoglucomutase-like family, similar to Arabidopsis thaliana Gpp1 and Gpp2. This subfamily includes Arabidopsis thaliana AtGpp1 and AtGpp2, and Drosophila GS1-like protein (Dmel\Gs1l) of unknown function. AtGpp1 and AtGpp2 are constitutively expressed in all the Arabidopsis tissues and unaffected under abiotic stress. Overexpression of AtGpp2 in trans…	pfam13419, HAD_2, Haloacid dehalogenase-like hydrolase. 1.40e-07	-	KOG2914, KOG2914, KOG2914, Predicted haloacid-halidohydrolase and related hydrolases [General function prediction only]. 1.18e-52	GO:0003674, molecular_function;GO:0003824, catalytic activity;GO:0005575, cellular_component;GO:0005622, intracellular;GO:0005623, cell;GO:0005737, cytoplasm;GO:0005829, cytosol;GO:0006139, nucleobase-containing compound metabolic process;GO:0006213, pyrimidine nucleoside metabolic process;GO:0006725, cellular aromatic compound metabolic process;GO:0006793, phosphorus metabolic process;GO:0006796…	XP_013186139.1 PREDICTED: pseudouridine-5'-phosphatase-like [Amyelois transitella] 2.82e-123	-
TRINITY_DN76147_c4_g3	0.469483	1.16901	-1.31615	0.000867248	0.0342774	down	cd00191, TY, Thyroglobulin type I repeats.; The N-terminal region of human thyroglobulin contains 11 type-1 repeats TY repeats are proposed to be inhibitors of cysteine proteases. 4.58e-06	-	-	-	-	XP_013183924.1 PREDICTED: uncharacterized protein LOC106129794 [Amyelois transitella] 0.0	PREDICTED: Amyelois transitella uncharacterized LOC106129794 (LOC106129794), mRNA 0.0
TRINITY_DN59354_c4_g1	4.10147	12.2515	-1.57875	4.90528e-05	0.00522834	down	cd15039, 7tmB3_Methuselah-like, Methuselah-like subfamily B3, member of the class B family of seven-transmembrane G protein-coupled receptors. The subfamily B3 of class B GPCRs consists of Methuselah (Mth) and its closely related proteins found in bilateria. Mth was originally identified in Drosophila as a GPCR affecting stress resistance and aging. In addition to the seven transmembrane helices,…	-	-	-	GO:0003007, heart morphogenesis;GO:0003674, molecular_function;GO:0004888, transmembrane signaling receptor activity;GO:0004930, G-protein coupled receptor activity;GO:0005575, cellular_component;GO:0006950, response to stress;GO:0007154, cell communication;GO:0007165, signal transduction;GO:0007186, G-protein coupled receptor signaling pathway;GO:0007275, multicellular organism development;GO:00…	XP_013183985.1 PREDICTED: G-protein coupled receptor Mth2-like [Amyelois transitella] 8.49e-246	-
TRINITY_DN59213_c0_g2	1.00945	0.0844431	3.57944	0.00107342	0.0390985	up	cd10241, HSPA5-like_NBD, Nucleotide-binding domain of human HSPA5 and similar proteins. This subfamily includes human HSPA5 (also known as 70-kDa heat shock protein 5, glucose-regulated protein 78/GRP78, and immunoglobulin heavy chain-binding protein/BIP, MIF2; the gene encoding HSPA5 maps to 9q33.3.), Sacchaormyces cerevisiae Kar2p (also known as Grp78p), and related proteins. This subfamily bel…	pfam00012, HSP70, Hsp70 protein. Hsp70 chaperones help to fold many proteins. Hsp70 assisted folding involves repeated cycles of substrate binding and release. Hsp70 activity is ATP dependent. Hsp70 proteins are made up of two regions: the amino terminus is the ATPase domain and the carboxyl terminus is the substrate binding region. 1.73e-140	K03283-ko04612 Antigen processing and presentation;ko03040 Spliceosome;ko04213 Longevity regulating pathway - multiple species;ko04010 MAPK signaling pathway;ko04915 Estrogen signaling pathway;ko04141 Protein processing in endoplasmic reticulum;ko04144 Endocytosis	KOG0101, KOG0101, KOG0101, Molecular chaperones HSP70/HSC70, HSP70 superfamily [Posttranslational modification, protein turnover, chaperones]. 3.06e-161	-	XP_029158040.1 heat shock protein homolog ECU03_0520-like [Nylanderia fulva] 1.19e-208	-
TRINITY_DN32774_c0_g1	5.62331	0.363089	3.95303	0.00149575	0.0476714	up	-	-	-	-	-	XP_013174065.1 PREDICTED: uncharacterized protein C24B11.05-like [Papilio xuthus] 2.10e-06	-
TRINITY_DN66855_c0_g1	0.388481	2.9226	-2.91134	2.31805e-09	2.23279e-06	down	cd00312, Esterase_lipase, Esterases and lipases (includes fungal lipases, cholinesterases, etc.) These enzymes act on carboxylic esters (EC: 3.1.1.-). The catalytic apparatus involves three residues (catalytic triad): a serine, a glutamate or aspartate and a histidine.These catalytic residues are responsible for the nucleophilic attack on the carbonyl carbon atom of the ester bond. In contrast wi…	pfam00135, COesterase, Carboxylesterase family. 1.59e-51	-	KOG1516, KOG1516, KOG1516, Carboxylesterase and related proteins [General function prediction only]. 3.43e-48	-	XP_013185325.1 PREDICTED: esterase FE4-like [Amyelois transitella] 3.82e-135	Autographa gamma genome assembly, chromosome: 9 1.16e-20
TRINITY_DN62737_c0_g3	9.87299	3.75737	1.39376	0.000130456	0.00997873	up	cd09807, retinol-DH_like_SDR_c, retinol dehydrogenases (retinol-DHs), classical (c) SDRs. Classical SDR-like subgroup containing retinol-DHs and related proteins. Retinol is processed by a medium chain alcohol dehydrogenase followed by retinol-DHs. Proteins in this subfamily share the glycine-rich NAD-binding motif of the classical SDRs, have a partial match to the canonical active site tetrad, b…	-	-	-	-	XP_013189184.1 PREDICTED: retinol dehydrogenase 13-like [Amyelois transitella] 2.97e-53	-
TRINITY_DN69725_c1_g2	1.31082	6.40757	-2.28931	2.7372e-05	0.00343617	down	-	-	-	-	-	-	-
TRINITY_DN69552_c2_g2	9.1238	33.6168	-1.88148	3.02819e-05	0.00366354	down	-	-	K01052-ko00100 Steroid biosynthesis;ko04142 Lysosome	KOG2624, KOG2624, KOG2624, Triglyceride lipase-cholesterol esterase [Lipid transport and metabolism]. 2.67e-26	-	XP_013188023.1 PREDICTED: lipase 1-like [Amyelois transitella] 2.17e-135	-
TRINITY_DN69552_c2_g3	9.56142	37.2548	-1.96213	1.30391e-05	0.00197695	down	-	pfam04083, Abhydro_lipase, Partial alpha/beta-hydrolase lipase region. This family corresponds to a N-terminal part of an alpha/beta hydrolase domain. 1.06e-10	K01052-ko00100 Steroid biosynthesis;ko04142 Lysosome	KOG2624, KOG2624, KOG2624, Triglyceride lipase-cholesterol esterase [Lipid transport and metabolism]. 3.43e-19	-	XP_013188023.1 PREDICTED: lipase 1-like [Amyelois transitella] 1.52e-62	-
TRINITY_DN54156_c0_g1	2.22827	0.213595	3.38297	0.00152016	0.0481544	up	-	pfam00022, Actin, Actin. 2.89e-120	K05692-ko04391 Hippo signaling pathway -fly;ko04919 Thyroid hormone signaling pathway;ko04015 Rap1 signaling pathway;ko04745 Phototransduction - fly;ko04921 Oxytocin signaling pathway;ko04670 Leukocyte transendothelial migration;ko04611 Platelet activation;ko04530 Tight junction;ko04810 Regulation of actin cytoskeleton;ko04145 Phagosome;ko04510 Focal adhesion;ko04390 Hippo signaling pathway;ko045…	KOG0676, KOG0676, KOG0676, Actin and related proteins [Cytoskeleton]. 0.0	GO:0000001, mitochondrion inheritance;GO:0000003, reproduction;GO:0000011, vacuole inheritance;GO:0000123, histone acetyltransferase complex;GO:0000132, establishment of mitotic spindle orientation;GO:0000142, cellular bud neck contractile ring;GO:0000226, microtubule cytoskeleton organization;GO:0000228, nuclear chromosome;GO:0000278, mitotic cell cycle;GO:0000281, mitotic cytokinesis;GO:0000785…	XP_029157658.1 actin-85C-like [Nylanderia fulva] 5.11e-210	Chrysomela tremulae actin mRNA, partial cds 0.0
TRINITY_DN57890_c1_g1	3023.69	1404.84	1.1059	3.46612e-07	0.000125866	up	-	-	-	-	-	KPI99801.1 hypothetical protein RR46_04775 [Papilio xuthus] 1.81e-15	-
TRINITY_DN63138_c0_g1	0.736705	0.27245	1.4351	0.000108426	0.00889121	up	cd01647, RT_LTR, RT_LTR: Reverse transcriptases (RTs) from retrotransposons and retroviruses which have long terminal repeats (LTRs) in their DNA copies but not in their RNA template. RT catalyzes DNA replication from an RNA template, and is responsible for the replication of retroelements. An RT gene is usually indicative of a mobile element such as a retrotransposon or retrovirus. RTs are prese…	pfam17917, RT_RNaseH, RNase H-like domain found in reverse transcriptase. DNA polymerase and ribonuclease H (RNase H) activities allow reverse transcriptases to convert the single-stranded retroviral RNA genome into double-stranded DNA, which is integrated into the host chromosome during infection. This entry represents the RNase H like domain. 3.48e-25	-	-	-	XP_026330050.1 uncharacterized protein K02A2.6-like [Hyposmocoma kahamanoa] 0.0	Cosmia trapezina genome assembly, chromosome: 30 1.61e-105
TRINITY_DN76307_c5_g2	1.30151	3.10309	-1.25353	0.00112292	0.0403183	down	cd14628, R-PTP-D-2, PTP-like domain of receptor-type tyrosine-protein phosphatase D, repeat 2. Receptor-type tyrosine-protein phosphatase-like D (PTPRD), also known as receptor-type tyrosine-protein phosphatase delta (R-PTP-delta), belongs to the LAR (leukocyte common antigen-related) family of receptor-type tyrosine-protein phosphatases (RPTPs), which belong to the larger family of classical tyr…	pfam00102, Y_phosphatase, Protein-tyrosine phosphatase. 4.33e-72	K05695-ko04520 Adherens junction;ko04514 Cell adhesion molecules (CAMs);ko04910 Insulin signaling pathway	KOG4228, KOG4228, KOG4228, Protein tyrosine phosphatase [Signal transduction mechanisms]. 1.74e-06	GO:0000902, cell morphogenesis;GO:0000904, cell morphogenesis involved in differentiation;GO:0001558, regulation of cell growth;GO:0001817, regulation of cytokine production;GO:0001818, negative regulation of cytokine production;GO:0001885, endothelial cell development;GO:0001959, regulation of cytokine-mediated signaling pathway;GO:0001960, negative regulation of cytokine-mediated signaling path…	XP_013198489.1 PREDICTED: tyrosine-protein phosphatase Lar [Amyelois transitella] 0.0	PREDICTED: Amyelois transitella tyrosine-protein phosphatase Lar (LOC106141380), mRNA 1.47e-148
TRINITY_DN68968_c0_g3	1.74088	10.368	-2.57425	0.000135747	0.010233	down	-	-	-	-	-	XP_026497961.1 uncharacterized protein LOC113402054 [Vanessa tameamea] 1.35e-57	Carposina sasakii isolate BJYQ chromosome 07 2.63e-25
TRINITY_DN69001_c0_g2	6.06767	2.58625	1.23028	0.000434135	0.0216294	up	-	-	-	KOG2733, KOG2733, KOG2733, Uncharacterized membrane protein [Function unknown]. 2.16e-13	GO:0002576, platelet degranulation;GO:0005575, cellular_component;GO:0005576, extracellular region;GO:0005622, intracellular;GO:0005623, cell;GO:0005737, cytoplasm;GO:0005811, lipid droplet;GO:0006810, transport;GO:0006887, exocytosis;GO:0007275, multicellular organism development;GO:0007423, sensory organ development;GO:0007444, imaginal disc development;GO:0008150, biological_process;GO:0009888…	XP_013197907.1 PREDICTED: saccharopine dehydrogenase-like oxidoreductase [Amyelois transitella] 1.99e-23	-
TRINITY_DN59295_c1_g6	0.876096	3.03017	-1.79024	0.000720626	0.0304242	down	-	-	-	-	-	-	PREDICTED: Amyelois transitella trypsin-1-like (LOC106134755), mRNA 1.88e-12
TRINITY_DN67551_c1_g4	21.5108	8.9384	1.26697	6.59992e-05	0.00645279	up	cd00190, Tryp_SPc, Trypsin-like serine protease; Many of these are synthesized as inactive precursor zymogens that are cleaved during limited proteolysis to generate their active forms. Alignment contains also inactive enzymes that have substitutions of the catalytic triad residues. 8.23e-10	pfam00089, Trypsin, Trypsin. 2.23e-06	-	KOG3627, KOG3627, KOG3627, Trypsin [Amino acid transport and metabolism]. 1.19e-11	-	XP_013184141.1 PREDICTED: mucin-2-like isoform X1 [Amyelois transitella] 1.00e-50	-
TRINITY_DN67551_c1_g2	50.723	24.7267	1.03657	0.00102864	0.0378383	up	cd00190, Tryp_SPc, Trypsin-like serine protease; Many of these are synthesized as inactive precursor zymogens that are cleaved during limited proteolysis to generate their active forms. Alignment contains also inactive enzymes that have substitutions of the catalytic triad residues. 8.14e-32	pfam00089, Trypsin, Trypsin. 1.75e-22	-	KOG3627, KOG3627, KOG3627, Trypsin [Amino acid transport and metabolism]. 4.58e-32	-	XP_013184143.1 PREDICTED: collagenase-like [Amyelois transitella] 1.68e-163	PREDICTED: Amyelois transitella mucin-2-like (LOC106129963), transcript variant X2, mRNA 4.35e-111
TRINITY_DN56695_c1_g1	2.19528	21.5813	-3.29731	5.95659e-14	5.16377e-10	down	-	-	-	-	-	XP_037874919.1 LOW QUALITY PROTEIN: zonadhesin [Bombyx mori] 1.32e-64	-
TRINITY_DN57759_c4_g2	22.9634	8.67635	1.40418	2.51001e-06	0.000598879	up	-	-	-	-	-	RVE49051.1 hypothetical protein evm_006297 [Chilo suppressalis] 9.35e-11	-
TRINITY_DN69115_c0_g2	0.405143	1.50613	-1.89434	0.000115741	0.00921409	down	cd03244, ABCC_MRP_domain2, ATP-binding cassette domain 2 of multidrug resistance-associated protein. The ABC subfamily C is also known as MRP (multidrug resistance-associated protein). Some of the MRP members have five additional transmembrane segments in their N-terminus, but the function of these additional membrane-spanning domains is not clear. The MRP was found in the multidrug-resistance lu…	-	-	KOG0054, KOG0054, KOG0054, Multidrug resistance-associated protein/mitoxantrone resistance protein, ABC superfamily [Secondary metabolites biosynthesis, transport and catabolism]. 1.34e-18	-	XP_013195300.1 PREDICTED: probable multidrug resistance-associated protein lethal(2)03659 [Amyelois transitella] 0.0	-
TRINITY_DN66192_c2_g1	3.02262	7.63435	-1.33671	7.42892e-05	0.00698626	down	cd00200, WD40, WD40 domain, found in a number of eukaryotic proteins that cover a wide variety of functions including adaptor/regulatory modules in signal transduction, pre-mRNA processing and cytoskeleton assembly; typically contains a GH dipeptide 11-24 residues from its N-terminus and the WD dipeptide at its C-terminus and is 40 residues long, hence the name WD40; between GH and WD lies a cons…	-	-	KOG2096, KOG2096, KOG2096, WD40 repeat protein [General function prediction only]. 3.83e-87	GO:0001666, response to hypoxia;GO:0003674, molecular_function;GO:0005488, binding;GO:0005515, protein binding;GO:0005575, cellular_component;GO:0005622, intracellular;GO:0005623, cell;GO:0005737, cytoplasm;GO:0005783, endoplasmic reticulum;GO:0005789, endoplasmic reticulum membrane;GO:0006950, response to stress;GO:0006986, response to unfolded protein;GO:0007154, cell communication;GO:0007165, …	XP_013186872.1 PREDICTED: transducin beta-like protein 2 isoform X2 [Amyelois transitella] 4.55e-306	PREDICTED: Amyelois transitella transducin beta-like protein 2 (LOC106132098), transcript variant X2, mRNA 0.0
TRINITY_DN72593_c2_g2	92.9338	191.253	-1.04121	0.000545132	0.0250679	down	cd00312, Esterase_lipase, Esterases and lipases (includes fungal lipases, cholinesterases, etc.) These enzymes act on carboxylic esters (EC: 3.1.1.-). The catalytic apparatus involves three residues (catalytic triad): a serine, a glutamate or aspartate and a histidine.These catalytic residues are responsible for the nucleophilic attack on the carbonyl carbon atom of the ester bond. In contrast wi…	pfam00135, COesterase, Carboxylesterase family. 5.82e-80	-	KOG1516, KOG1516, KOG1516, Carboxylesterase and related proteins [General function prediction only]. 2.00e-88	-	QEA03463.1 carboxylesterase [Plodia interpunctella] 3.06e-254	Plodia interpunctella isolate PintCXE13 carboxylesterase mRNA, complete cds 0.0
TRINITY_DN76163_c2_g4	17.8591	46.6897	-1.38644	0.000269613	0.015936	down	-	-	-	-	-	XP_013195509.1 PREDICTED: hemicentin-1-like isoform X1 [Amyelois transitella] 4.79e-87	-
TRINITY_DN75283_c5_g2	127.967	342.392	-1.41988	0.000143818	0.0105285	down	-	-	K00029-ko00710 Carbon fixation in photosynthetic organisms;ko01200 Carbon metabolism;ko00620 Pyruvate metabolism	-	GO:0003674, molecular_function;GO:0003824, catalytic activity;GO:0004470, malic enzyme activity;GO:0004473, malate dehydrogenase (decarboxylating) (NADP+) activity;GO:0005575, cellular_component;GO:0005622, intracellular;GO:0005623, cell;GO:0005737, cytoplasm;GO:0005739, mitochondrion;GO:0005829, cytosol;GO:0006082, organic acid metabolic process;GO:0006090, pyruvate metabolic process;GO:0006108,…	XP_026759614.1 NADP-dependent malic enzyme-like isoform X1 [Galleria mellonella] 8.19e-38	-
TRINITY_DN71662_c5_g2	0.862463	6.78055	-2.97487	0.00015448	0.0108877	down	cd01650, RT_nLTR_like, RT_nLTR: Non-LTR (long terminal repeat) retrotransposon and non-LTR retrovirus reverse transcriptase (RT). This subfamily contains both non-LTR retrotransposons and non-LTR retrovirus RTs. RTs catalyze the conversion of single-stranded RNA into double-stranded DNA for integration into host chromosomes. RT is a multifunctional enzyme with RNA-directed DNA polymerase, DNA dir…	pfam00078, RVT_1, Reverse transcriptase (RNA-dependent DNA polymerase). A reverse transcriptase gene is usually indicative of a mobile element such as a retrotransposon or retrovirus. Reverse transcriptases occur in a variety of mobile elements, including retrotransposons, retroviruses, group II introns, bacterial msDNAs, hepadnaviruses, and caulimoviruses. 4.69e-11	-	-	-	PZC78256.1 hypothetical protein B5X24_HaOG202328 [Helicoverpa armigera] 7.98e-242	Phalera bucephala genome assembly, chromosome: 3 4.48e-33
TRINITY_DN64794_c1_g1	2.37771	1.09189	1.12275	0.000229173	0.0144663	up	cd00032, CASc, Caspase, interleukin-1 beta converting enzyme (ICE) homologues; Cysteine-dependent aspartate-directed proteases that mediate programmed cell death (apoptosis). Caspases are synthesized as inactive zymogens and activated by proteolysis of the peptide backbone adjacent to an aspartate. The resulting two subunits associate to form an (alpha)2(beta)2-tetramer which is the active enzyme…	pfam00656, Peptidase_C14, Caspase domain. 1.16e-25	K04397-ko04210 Apoptosis;ko04215 Apoptosis - multiple species;ko04214 Apoptosis - fly;ko04668 TNF signaling pathway	KOG3573, KOG3573, KOG3573, Caspase, apoptotic cysteine protease [Cell cycle control, cell division, chromosome partitioning]. 1.85e-24	-	XP_013200511.1 PREDICTED: caspase-3-like isoform X2 [Amyelois transitella] 3.68e-73	-
TRINITY_DN60595_c3_g1	0.422655	2.71085	-2.68119	0.000122795	0.00956145	down	cd00190, Tryp_SPc, Trypsin-like serine protease; Many of these are synthesized as inactive precursor zymogens that are cleaved during limited proteolysis to generate their active forms. Alignment contains also inactive enzymes that have substitutions of the catalytic triad residues. 2.61e-29	pfam00089, Trypsin, Trypsin. 1.90e-29	-	KOG3627, KOG3627, KOG3627, Trypsin [Amino acid transport and metabolism]. 2.68e-30	-	XP_013186769.1 PREDICTED: serine protease easter-like [Amyelois transitella] 2.78e-89	-
TRINITY_DN64949_c0_g1	146.002	63.4305	1.20274	5.18105e-06	0.00101311	up	-	-	-	-	-	-	-
TRINITY_DN72290_c0_g1	483.172	235.864	1.03458	8.16234e-07	0.000251609	up	-	-	-	-	-	XP_013196954.1 PREDICTED: calphotin-like [Amyelois transitella] 1.64e-08	-
TRINITY_DN62143_c2_g1	1.22311	0.446666	1.45328	0.000896866	0.0349697	up	cd01650, RT_nLTR_like, RT_nLTR: Non-LTR (long terminal repeat) retrotransposon and non-LTR retrovirus reverse transcriptase (RT). This subfamily contains both non-LTR retrotransposons and non-LTR retrovirus RTs. RTs catalyze the conversion of single-stranded RNA into double-stranded DNA for integration into host chromosomes. RT is a multifunctional enzyme with RNA-directed DNA polymerase, DNA dir…	-	-	-	-	RVE51386.1 hypothetical protein evm_003941 [Chilo suppressalis] 6.34e-159	-
TRINITY_DN57681_c2_g1	1.30583	0.134118	3.28339	2.29908e-07	9.47597e-05	up	-	-	-	-	-	XP_013186820.1 PREDICTED: gustatory and odorant receptor 22-like [Amyelois transitella] 1.53e-292	PREDICTED: Amyelois transitella gustatory and odorant receptor 22-like (LOC106132053), mRNA 0.0
TRINITY_DN74186_c3_g2	7.43316	16.2498	-1.12837	0.00100468	0.0374336	down	-	-	-	-	-	-	-
TRINITY_DN74186_c3_g3	13.3306	32.4439	-1.28321	0.000878564	0.0346194	down	-	-	-	-	-	XP_013193258.1 PREDICTED: vanin-like protein 3 [Amyelois transitella] 2.99e-34	-
TRINITY_DN64477_c0_g1	8.53974	2.7362	1.64202	0.000161131	0.0111748	up	cd05356, 17beta-HSD1_like_SDR_c, 17-beta-hydroxysteroid dehydrogenases (17beta-HSDs) types -1, -3, and -12, -like, classical (c) SDRs. This subgroup includes various 17-beta-hydroxysteroid dehydrogenases and 3-ketoacyl-CoA reductase, these are members of the SDR family, and contain the canonical active site tetrad and glycine-rich NAD-binding motif of the classical SDRs. 3-ketoacyl-CoA reductase …	pfam00106, adh_short, short chain dehydrogenase. This family contains a wide variety of dehydrogenases. 4.43e-07	K10251-ko00062 Fatty acid elongation;ko00140 Steroid hormone biosynthesis;ko01040 Biosynthesis of unsaturated fatty acids;ko01212 Fatty acid metabolism	KOG1014, KOG1014, KOG1014, 17 beta-hydroxysteroid dehydrogenase type 3, HSD17B3 [Lipid transport and metabolism]. 1.98e-44	GO:0000003, reproduction;GO:0001558, regulation of cell growth;GO:0001676, long-chain fatty acid metabolic process;GO:0003006, developmental process involved in reproduction;GO:0003674, molecular_function;GO:0003824, catalytic activity;GO:0005575, cellular_component;GO:0005622, intracellular;GO:0005623, cell;GO:0005737, cytoplasm;GO:0005783, endoplasmic reticulum;GO:0005938, cell cortex;GO:000608…	XP_013184064.1 PREDICTED: very-long-chain 3-oxoacyl-CoA reductase-like [Amyelois transitella] 8.91e-112	-
TRINITY_DN64489_c4_g2	166.354	73.7034	1.17445	1.6669e-06	0.000446917	up	cd07504, HAD_5NT, haloacid dehalogenase (HAD)-like 5'-nucleotidases similar to human cytosolic IIIA and IIIB. 5'-nucleotidases dephosphorylate nucleoside 5prime-monophosphates. This family includes human 5'-nucleotidase, cytosolic IIIA (cN-IIIA, previously called cN-III; NT5C3A) the main pyrimidine 5'-nucleotidase in erythrocytes which dephosphorylates the pyrimidine nucleotides CMP, UMP, TMP, an…	pfam05822, UMPH-1, Pyrimidine 5'-nucleotidase (UMPH-1). This family consists of several eukaryotic pyrimidine 5'-nucleotidase proteins. P5'N-1, also known as uridine monophosphate hydrolase-1 (UMPH-1), is a member of a large functional group of enzymes, characterized by the ability to dephosphorylate nucleic acids. P5'N-1 catalyzes the dephosphorylation of pyrimidine nucleoside monophosphates to …	K01081-ko00240 Pyrimidine metabolism;ko00230 Purine metabolism;ko00760 Nicotinate and nicotinamide metabolism	KOG3128, KOG3128, KOG3128, Uncharacterized conserved protein [Function unknown]. 1.12e-19	GO:0000215, tRNA 2'-phosphotransferase activity;GO:0000287, magnesium ion binding;GO:0000288, nuclear-transcribed mRNA catabolic process, deadenylation-dependent decay;GO:0000291, nuclear-transcribed mRNA catabolic process, exonucleolytic;GO:0000956, nuclear-transcribed mRNA catabolic process;GO:0002252, immune effector process;GO:0002376, immune system process;GO:0003674, molecular_function;GO:0…	XP_013185692.1 PREDICTED: 7-methylguanosine phosphate-specific 5'-nucleotidase [Amyelois transitella] 1.09e-29	-
TRINITY_DN60245_c2_g1	1.90848	5.12067	-1.42391	0.000293828	0.0168928	down	sd00033, LRR_RI, leucine-rich repeats, ribonuclease inhibitor (RI)-like subfamily. A leucine-rich repeat (LRR) is a structural protein motif of 20-30 amino acids that is unusually rich in the hydrophobic amino acid leucine. The conserved eleven-residue sequence motif (LxxLxLxxN/CxL) within the LRRs corresponds to the beta-strand and adjacent loop regions, whereas the remaining parts of the repeat…	-	-	KOG4194, KOG4194, KOG4194, Membrane glycoprotein LIG-1 [Signal transduction mechanisms]. 1.05e-09	GO:0002009, morphogenesis of an epithelium;GO:0002165, instar larval or pupal development;GO:0003002, regionalization;GO:0005575, cellular_component;GO:0005576, extracellular region;GO:0005615, extracellular space;GO:0007275, multicellular organism development;GO:0007389, pattern specification process;GO:0007444, imaginal disc development;GO:0007472, wing disc morphogenesis;GO:0007474, imaginal d…	XP_013189117.1 PREDICTED: leucine-rich repeat-containing G-protein coupled receptor 4 [Amyelois transitella] 8.85e-299	PREDICTED: Maniola hyperantus leucine-rich repeat-containing G-protein coupled receptor 4 (LOC117995406), transcript variant X2, mRNA 0.0
TRINITY_DN75951_c2_g1	4.91406	11.857	-1.27076	0.000502186	0.0237461	down	-	-	-	-	-	-	-
TRINITY_DN54494_c0_g1	0.971198	0.137908	2.81606	0.000320734	0.0179076	up	-	pfam00297, Ribosomal_L3, Ribosomal protein L3. 1.82e-123	K02925-ko03010 Ribosome	KOG0746, KOG0746, KOG0746, 60S ribosomal protein L3 and related proteins [Translation, ribosomal structure and biogenesis]. 3.11e-132	GO:0000027, ribosomal large subunit assembly;GO:0000184, nuclear-transcribed mRNA catabolic process, nonsense-mediated decay;GO:0000956, nuclear-transcribed mRNA catabolic process;GO:0003674, molecular_function;GO:0003735, structural constituent of ribosome;GO:0005198, structural molecule activity;GO:0005575, cellular_component;GO:0005622, intracellular;GO:0005623, cell;GO:0005634, nucleus;GO:000…	XP_029157657.1 60S ribosomal protein L3-like [Nylanderia fulva] 2.51e-158	-
TRINITY_DN76604_c12_g2	6.89157	13.9719	-1.01963	0.000785663	0.0321736	down	-	-	-	-	-	-	-
TRINITY_DN54720_c0_g1	24.0738	9.1425	1.3968	4.487e-09	3.64667e-06	up	-	pfam00379, Chitin_bind_4, Insect cuticle protein. Many insect cuticular proteins include a 35-36 amino acid motif known as the R&R consensus. The extensive conservation of this region led to the suggestion that it functions to bind chitin. Provocatively, it has no sequence similarity to the well-known cysteine-containing chitin-binding domain found in chitinases and some peritrophic membrane prot…	-	-	-	XP_026751283.1 endocuticle structural protein SgAbd-6-like isoform X2 [Galleria mellonella] 2.33e-59	Cosmia trapezina genome assembly, chromosome: 1 3.27e-41
TRINITY_DN66083_c0_g3	0.425806	0.0622869	2.7732	0.00013439	0.0101897	up	cd01647, RT_LTR, RT_LTR: Reverse transcriptases (RTs) from retrotransposons and retroviruses which have long terminal repeats (LTRs) in their DNA copies but not in their RNA template. RT catalyzes DNA replication from an RNA template, and is responsible for the replication of retroelements. An RT gene is usually indicative of a mobile element such as a retrotransposon or retrovirus. RTs are prese…	pfam17917, RT_RNaseH, RNase H-like domain found in reverse transcriptase. DNA polymerase and ribonuclease H (RNase H) activities allow reverse transcriptases to convert the single-stranded retroviral RNA genome into double-stranded DNA, which is integrated into the host chromosome during infection. This entry represents the RNase H like domain. 1.16e-26	-	-	-	XP_028166424.1 uncharacterized protein K02A2.6-like isoform X1 [Ostrinia furnacalis] 0.0	Melitaea cinxia genome assembly, chromosome: 19 0.0
TRINITY_DN54468_c0_g1	0.995247	11.3484	-3.51129	4.93443e-11	1.16663e-07	down	-	-	-	-	-	-	-
TRINITY_DN60764_c0_g1	6.82132	3.03341	1.16911	6.35657e-05	0.00633392	up	-	pfam07841, DM4_12, DM4/DM12 family. This family contains sequences derived from hypothetical proteins expressed by two insect species, D. melanogaster and A. gambiae. The region in question is approximately 115 amino acid residues long and contains four highly- conserved cysteine residues. 1.99e-14	-	-	-	XP_013200802.1 PREDICTED: uncharacterized protein LOC106143301 [Amyelois transitella] 3.14e-125	-
TRINITY_DN59527_c0_g1	8.26692	24.3829	-1.56045	0.00015742	0.0110054	down	cd03505, Delta9-FADS-like, The Delta9 Fatty Acid Desaturase (Delta9-FADS)-like CD includes the delta-9 and delta-11 acyl CoA desaturases found in various eukaryotes including vertebrates, insects, higher plants, and fungi. The delta-9 acyl-lipid desaturases are found in a wide range of bacteria. These enzymes play essential roles in fatty acid metabolism and the regulation of cell membrane fluidi…	-	K00507-ko04152 AMPK signaling pathway;ko04212 Longevity regulating pathway - worm;ko01212 Fatty acid metabolism;ko03320 PPAR signaling pathway;ko01040 Biosynthesis of unsaturated fatty acids	KOG1600, KOG1600, KOG1600, Fatty acid desaturase [Lipid transport and metabolism]. 4.02e-96	GO:0001101, response to acid chemical;GO:0001676, long-chain fatty acid metabolic process;GO:0002376, immune system process;GO:0003674, molecular_function;GO:0003824, catalytic activity;GO:0004768, stearoyl-CoA 9-desaturase activity;GO:0005488, binding;GO:0005506, iron ion binding;GO:0005575, cellular_component;GO:0005622, intracellular;GO:0005623, cell;GO:0005634, nucleus;GO:0005730, nucleolus;G…	QMX41387.1 desaturase DES5 [Dioryctria abietella] 2.79e-265	Dioryctria abietella desaturase DES5 mRNA, complete cds 0.0
TRINITY_DN72152_c4_g2	18.8846	8.72019	1.11478	0.000227532	0.0144327	up	cd00190, Tryp_SPc, Trypsin-like serine protease; Many of these are synthesized as inactive precursor zymogens that are cleaved during limited proteolysis to generate their active forms. Alignment contains also inactive enzymes that have substitutions of the catalytic triad residues. 4.00e-16	pfam00089, Trypsin, Trypsin. 2.17e-12	K01312-ko04972 Pancreatic secretion;ko04974 Protein digestion and absorption;ko04080 Neuroactive ligand-receptor interaction	KOG3627, KOG3627, KOG3627, Trypsin [Amino acid transport and metabolism]. 3.08e-13	-	AAC36247.1 trypsin [Plodia interpunctella] 1.13e-44	Endotricha flammealis genome assembly, chromosome: 1 1.10e-61
TRINITY_DN72152_c4_g3	1220.29	418.405	1.54425	1.6831e-10	3.3671e-07	up	cd00190, Tryp_SPc, Trypsin-like serine protease; Many of these are synthesized as inactive precursor zymogens that are cleaved during limited proteolysis to generate their active forms. Alignment contains also inactive enzymes that have substitutions of the catalytic triad residues. 5.47e-11	-	K01312-ko04972 Pancreatic secretion;ko04974 Protein digestion and absorption;ko04080 Neuroactive ligand-receptor interaction	-	GO:0003674, molecular_function;GO:0003824, catalytic activity;GO:0004175, endopeptidase activity;GO:0004252, serine-type endopeptidase activity;GO:0005575, cellular_component;GO:0005622, intracellular;GO:0005623, cell;GO:0005737, cytoplasm;GO:0006508, proteolysis;GO:0006807, nitrogen compound metabolic process;GO:0008150, biological_process;GO:0008152, metabolic process;GO:0008233, peptidase acti…	XP_013197108.1 PREDICTED: trypsin CFT-1-like [Amyelois transitella] 9.05e-30	-
TRINITY_DN72152_c4_g1	136.03	46.5186	1.54805	1.74277e-09	1.88851e-06	up	-	-	K01312-ko04972 Pancreatic secretion;ko04974 Protein digestion and absorption;ko04080 Neuroactive ligand-receptor interaction	-	GO:0003674, molecular_function;GO:0003824, catalytic activity;GO:0004175, endopeptidase activity;GO:0004252, serine-type endopeptidase activity;GO:0005575, cellular_component;GO:0005622, intracellular;GO:0005623, cell;GO:0005737, cytoplasm;GO:0006508, proteolysis;GO:0006807, nitrogen compound metabolic process;GO:0008150, biological_process;GO:0008152, metabolic process;GO:0008233, peptidase acti…	AAF24226.1 trypsin-like PiT2b precursor [Plodia interpunctella] 1.61e-34	-
TRINITY_DN72152_c4_g6	30.5745	10.0401	1.60656	1.18934e-09	1.34484e-06	up	cd00190, Tryp_SPc, Trypsin-like serine protease; Many of these are synthesized as inactive precursor zymogens that are cleaved during limited proteolysis to generate their active forms. Alignment contains also inactive enzymes that have substitutions of the catalytic triad residues. 4.18e-22	pfam00089, Trypsin, Trypsin. 5.86e-19	K01312-ko04972 Pancreatic secretion;ko04974 Protein digestion and absorption;ko04080 Neuroactive ligand-receptor interaction	KOG3627, KOG3627, KOG3627, Trypsin [Amino acid transport and metabolism]. 7.34e-18	-	AAC36247.1 trypsin [Plodia interpunctella] 7.85e-55	Plodia interpunctella HD198r trypsin mRNA, complete cds 3.96e-80
TRINITY_DN72460_c5_g2	22.1588	77.2411	-1.80149	0.000320873	0.0179076	down	-	-	-	-	-	XP_013191693.1 PREDICTED: uncharacterized protein LOC106135845 [Amyelois transitella] 2.38e-28	-
TRINITY_DN72460_c5_g1	8.41322	33.9047	-2.01076	2.20154e-06	0.000550534	down	-	-	-	-	-	-	-
TRINITY_DN64567_c0_g2	13.6639	5.76308	1.24546	5.21142e-05	0.00544311	up	-	-	-	-	-	XP_013186057.1 PREDICTED: uncharacterized protein LOC106131490 [Amyelois transitella] 1.49e-18	-
TRINITY_DN76698_c5_g1	1.94049	10.1674	-2.38946	0.000374675	0.0198861	down	-	-	-	-	-	-	Cosmia trapezina genome assembly, chromosome: 30 3.00e-57
TRINITY_DN76030_c2_g3	2.85791	7.34581	-1.36196	0.000288216	0.0166766	down	-	-	-	-	-	-	-
TRINITY_DN70420_c1_g6	0.893074	3.6794	-2.04262	0.000118058	0.00930405	down	-	-	-	-	GO:0001775, cell activation;GO:0001891, phagocytic cup;GO:0002009, morphogenesis of an epithelium;GO:0002011, morphogenesis of an epithelial sheet;GO:0002252, immune effector process;GO:0002263, cell activation involved in immune response;GO:0002274, myeloid leukocyte activation;GO:0002275, myeloid cell activation involved in immune response;GO:0002283, neutrophil activation involved in immune re…	XP_013184122.1 PREDICTED: uncharacterized protein LOC106129952 isoform X3 [Amyelois transitella] 1.54e-247	PREDICTED: Amyelois transitella rho GTPase-activating protein 21-A-like (LOC106129952), transcript variant X3, mRNA 0.0
TRINITY_DN73513_c0_g1	5.47388	19.1585	-1.80735	3.88741e-05	0.0044342	down	-	-	-	-	-	-	-
TRINITY_DN73513_c0_g2	6.43486	20.0075	-1.63656	4.59876e-06	0.000934375	down	cd05323, ADH_SDR_c_like, insect type alcohol dehydrogenase (ADH)-like, classical (c) SDRs. This subgroup contains insect type ADH, and 15-hydroxyprostaglandin dehydrogenase (15-PGDH) type I; these proteins are classical SDRs. ADH catalyzes the NAD+-dependent oxidation of alcohols to aldehydes/ketones. This subgroup is distinct from the zinc-dependent alcohol dehydrogenases of the medium chain deh…	pfam00106, adh_short, short chain dehydrogenase. This family contains a wide variety of dehydrogenases. 4.28e-34	-	KOG4169, KOG4169, KOG4169, 15-hydroxyprostaglandin dehydrogenase and related dehydrogenases [Lipid transport and metabolism, General function prediction only]. 8.61e-49	GO:0000003, reproduction;GO:0000166, nucleotide binding;GO:0001568, blood vessel development;GO:0001655, urogenital system development;GO:0001676, long-chain fatty acid metabolic process;GO:0001822, kidney development;GO:0001944, vasculature development;GO:0002237, response to molecule of bacterial origin;GO:0003674, molecular_function;GO:0003824, catalytic activity;GO:0004888, transmembrane sign…	XP_013190667.1 PREDICTED: 15-hydroxyprostaglandin dehydrogenase [NAD(+)]-like [Amyelois transitella] 1.15e-173	PREDICTED: Amyelois transitella 15-hydroxyprostaglandin dehydrogenase [NAD(+)]-like (LOC106135041), mRNA 0.0
TRINITY_DN59589_c6_g2	40.9385	19.452	1.07354	1.84791e-05	0.00249009	up	-	-	-	-	-	-	-
TRINITY_DN64267_c0_g1	99.9735	38.0717	1.39283	8.97295e-10	1.1668e-06	up	-	-	-	-	-	PZC71967.1 hypothetical protein B5X24_HaOG212094 [Helicoverpa armigera] 5.99e-06	-
TRINITY_DN69411_c1_g1	4.42024	11.943	-1.43397	0.000159692	0.0111046	down	cd14227, STKc_HIPK2, Catalytic domain of the Serine/Threonine Kinase, Homeodomain-Interacting Protein Kinase 2. STKs catalyze the transfer of the gamma-phosphoryl group from ATP to serine/threonine residues on protein substrates. HIPK2, the most studied HIPK, is a coregulator of many transcription factors and cofactors including homeodomain proteins (Nkx and HOX families), Smad1-4, Pax6, c-Myb, A…	pfam00069, Pkinase, Protein kinase domain. 4.02e-10	-	KOG0667, KOG0667, KOG0667, Dual-specificity tyrosine-phosphorylation regulated kinase [General function prediction only]. 9.96e-78	GO:0000045, autophagosome assembly;GO:0000122, negative regulation of transcription by RNA polymerase II;GO:0001085, RNA polymerase II transcription factor binding;GO:0001102, RNA polymerase II activating transcription factor binding;GO:0001654, eye development;GO:0001666, response to hypoxia;GO:0001932, regulation of protein phosphorylation;GO:0001933, negative regulation of protein phosphorylat…	XP_028169785.1 homeodomain-interacting protein kinase 2-like isoform X6 [Ostrinia furnacalis] 3.91e-268	PREDICTED: Manduca sexta homeodomain-interacting protein kinase 2 (LOC115439717), transcript variant X5, mRNA 1.13e-18
TRINITY_DN68137_c2_g1	2.10696	5.4507	-1.37128	1.14232e-05	0.0018005	down	-	-	-	-	-	CAB3250915.1 unnamed protein product [Arctia plantaginis] 4.72e-93	-
TRINITY_DN61635_c16_g4	3.26544	0.574402	2.50714	1.25337e-05	0.00191744	up	-	-	-	-	-	-	-
TRINITY_DN60818_c3_g4	4.66056	14.5872	-1.64613	0.000306063	0.0173794	down	-	-	-	-	-	-	Euproctis similis genome assembly, chromosome: 2 5.11e-12
TRINITY_DN57664_c1_g1	3.66998	1.36134	1.43075	5.18269e-05	0.00543492	up	cd00707, Pancreat_lipase_like, Pancreatic lipase-like enzymes. Lipases are esterases that can hydrolyze long-chain acyl-triglycerides into di- and monoglycerides, glycerol, and free fatty acids at a water/lipid interface. A typical feature of lipases is "interfacial activation," the process of becoming active at the lipid/water interface, although several examples of lipases have been identified …	pfam00151, Lipase, Lipase. 2.36e-19	-	-	-	XP_013190575.1 PREDICTED: lipase member H-like [Amyelois transitella] 8.69e-101	-
TRINITY_DN66978_c0_g2	0.382014	2.05959	-2.43066	0.000761137	0.0316532	down	-	pfam00232, Glyco_hydro_1, Glycosyl hydrolase family 1. 3.65e-62	-	KOG0626, KOG0626, KOG0626, Beta-glucosidase, lactase phlorizinhydrolase, and related proteins [Carbohydrate transport and metabolism]. 2.89e-47	-	XP_026490184.1 myrosinase 1-like [Vanessa tameamea] 9.58e-146	-
TRINITY_DN54354_c0_g5	2.45965	0.208219	3.56228	5.36751e-06	0.00104174	up	cd01433, Ribosomal_L16_L10e, Ribosomal_L16_L10e: L16 is an essential protein in the large ribosomal subunit of bacteria, mitochondria, and chloroplasts. Large subunits that lack L16 are defective in peptidyl transferase activity, peptidyl-tRNA hydrolysis activity, association with the 30S subunit, binding of aminoacyl-tRNA and interaction with antibiotics. L16 is required for the function of elon…	pfam00252, Ribosomal_L16, Ribosomal protein L16p/L10e. 2.87e-11	K02866-ko03010 Ribosome	KOG0857, KOG0857, KOG0857, 60s ribosomal protein L10 [Translation, ribosomal structure and biogenesis]. 5.04e-93	GO:0000027, ribosomal large subunit assembly;GO:0002181, cytoplasmic translation;GO:0003674, molecular_function;GO:0003676, nucleic acid binding;GO:0003723, RNA binding;GO:0003735, structural constituent of ribosome;GO:0005198, structural molecule activity;GO:0005488, binding;GO:0005575, cellular_component;GO:0005622, intracellular;GO:0005623, cell;GO:0005737, cytoplasm;GO:0005829, cytosol;GO:000…	XP_029156766.1 60S ribosomal protein L10-like [Nylanderia fulva] 5.58e-102	-
TRINITY_DN71872_c0_g6	13.1637	37.7686	-1.52062	0.00108522	0.039418	down	-	pfam15886, CBM39, Carbohydrate binding domain (family 32). This domain is found at the N-terminus of beta-1,3-glucan-binding proteins involved in recognition of invading micro-organisms. It often co-occurs with pfam00722 (Glycosyl hydrolases family 16). It recognizes and binds to a triple-helical beta-1,3-glucan structure. 8.05e-15	K20697-ko04624 Toll and Imd signaling pathway	-	GO:0000270, peptidoglycan metabolic process;GO:0001530, lipopolysaccharide binding;GO:0001871, pattern binding;GO:0001872, (1->3)-beta-D-glucan binding;GO:0002218, activation of innate immune response;GO:0002221, pattern recognition receptor signaling pathway;GO:0002253, activation of immune response;GO:0002376, immune system process;GO:0002682, regulation of immune system process;GO:0002684, pos…	AHD25001.1 GNBP [Antheraea pernyi] 1.92e-28	-
TRINITY_DN58232_c0_g1	5.85674	27.1308	-2.21176	5.60675e-14	5.16377e-10	down	-	pfam04083, Abhydro_lipase, Partial alpha/beta-hydrolase lipase region. This family corresponds to a N-terminal part of an alpha/beta hydrolase domain. 2.62e-11	K01052-ko00100 Steroid biosynthesis;ko04142 Lysosome	KOG2624, KOG2624, KOG2624, Triglyceride lipase-cholesterol esterase [Lipid transport and metabolism]. 2.14e-110	-	XP_013185335.1 PREDICTED: lipase 3-like [Amyelois transitella] 1.85e-227	-
TRINITY_DN74709_c2_g1	10.816	102.114	-3.23894	2.73359e-13	1.42185e-09	down	-	-	-	-	-	XP_026748171.2 uncharacterized protein LOC113509084 [Galleria mellonella] 1.56e-95	-
TRINITY_DN72641_c2_g5	2.21885	17.3355	-2.96585	1.03717e-07	4.90429e-05	down	-	-	-	-	-	-	-
TRINITY_DN60853_c0_g1	46.5185	21.269	1.12905	4.32186e-06	0.000906441	up	-	-	-	-	-	-	-
TRINITY_DN61197_c1_g2	3.35944	1.47058	1.19183	0.00124586	0.0430247	up	-	-	-	-	-	XP_013190518.1 PREDICTED: neuropeptide-like 3 [Amyelois transitella] 1.90e-28	-
TRINITY_DN63446_c0_g2	2.11222	0.774552	1.44733	0.00035673	0.019208	up	cd05646, M20_AcylaseI_like, M20 Aminoacylase-I like subfamily. Peptidase M20 family, aminoacylase-I like (AcyI-like; acylase I; N-acyl-L-amino-acid amidohydrolase; EC 3.5.1.14) subfamily. Acylase I is involved in the hydrolysis of N-acylated or N-acetylated amino acids (except L-aspartate) and is considered as a potential target of antimicrobial agents. Porcine AcyI is also shown to deacetylate c…	-	K14677-ko01210 2-Oxocarboxylic acid metabolism;ko01230 Biosynthesis of amino acids;ko00220 Arginine biosynthesis	KOG2275, KOG2275, KOG2275, Aminoacylase ACY1 and related metalloexopeptidases [Amino acid transport and metabolism]. 6.13e-48	-	XP_013193618.1 PREDICTED: aminoacylase-1-like [Amyelois transitella] 4.51e-128	PREDICTED: Amyelois transitella aminoacylase-1-like (LOC106137352), mRNA 3.90e-114
TRINITY_DN74545_c3_g2	2.94115	11.9864	-2.02694	1.38957e-05	0.00206505	down	-	pfam00836, Stathmin, Stathmin family. The Stathmin family of proteins play an important role in the regulation of the microtubule cytoskeleton. They regulate microtubule dynamics by promoting depolymerization of microtubules and/or preventing polymerization of tubulin heterodimers. 1.33e-12	-	-	GO:0000003, reproduction;GO:0000226, microtubule cytoskeleton organization;GO:0000278, mitotic cell cycle;GO:0000281, mitotic cytokinesis;GO:0000902, cell morphogenesis;GO:0000904, cell morphogenesis involved in differentiation;GO:0000910, cytokinesis;GO:0001667, ameboidal-type cell migration;GO:0002064, epithelial cell development;GO:0002065, columnar/cuboidal epithelial cell differentiation;GO:…	XP_028156618.1 stathmin-2-B-like isoform X4 [Ostrinia furnacalis] 1.45e-75	PREDICTED: Amyelois transitella inner centromere protein (LOC106136863), transcript variant X1, mRNA 0.0
TRINITY_DN73659_c2_g2	15.8145	62.1953	-1.97556	3.42779e-05	0.00403377	down	-	-	-	-	-	-	-
TRINITY_DN73659_c2_g1	2.43467	9.22537	-1.92188	1.16404e-05	0.00182368	down	-	-	-	-	-	-	-
TRINITY_DN64864_c1_g1	1.6698	8.25363	-2.30536	0.00051009	0.0240324	down	-	-	-	-	-	-	-
TRINITY_DN72147_c0_g1	3.83501	14.4985	-1.9186	0.000130005	0.00997873	down	-	-	-	-	-	-	-
TRINITY_DN72147_c0_g3	3.47291	8.22938	-1.24464	0.00150286	0.0478394	down	-	-	-	-	-	-	-
TRINITY_DN64123_c0_g2	22.5857	10.0036	1.17489	0.000973777	0.0368452	up	-	-	-	-	-	XP_013189953.1 PREDICTED: uncharacterized protein LOC106134438 [Amyelois transitella] 2.23e-44	-
TRINITY_DN63407_c1_g1	7.52625	20.3852	-1.43752	1.27683e-06	0.00036094	down	cd03784, GT1_Gtf-like, UDP-glycosyltransferases and similar proteins. This family includes the Gtfs, a group of homologous glycosyltransferases involved in the final stages of the biosynthesis of antibiotics vancomycin and related chloroeremomycin. Gtfs transfer sugar moieties from an activated NDP-sugar donor to the oxidatively cross-linked heptapeptide core of vancomycin group antibiotics. The …	pfam00201, UDPGT, UDP-glucoronosyl and UDP-glucosyl transferase. 2.65e-58	K00699-ko00980 Metabolism of xenobiotics by cytochrome P450;ko00830 Retinol metabolism;ko00982 Drug metabolism - cytochrome P450;ko00053 Ascorbate and aldarate metabolism;ko00860 Porphyrin and chlorophyll metabolism;ko00500 Starch and sucrose metabolism;ko00040 Pentose and glucuronate interconversions;ko00140 Steroid hormone biosynthesis;ko00983 Drug metabolism - other enzymes	KOG1192, KOG1192, KOG1192, UDP-glucuronosyl and UDP-glucosyl transferase [Carbohydrate transport and metabolism, Energy production and conversion]. 1.71e-29	GO:0001523, retinoid metabolic process;GO:0001889, liver development;GO:0001972, retinoic acid binding;GO:0002237, response to molecule of bacterial origin;GO:0002526, acute inflammatory response;GO:0003008, system process;GO:0003674, molecular_function;GO:0003824, catalytic activity;GO:0004857, enzyme inhibitor activity;GO:0005080, protein kinase C binding;GO:0005488, binding;GO:0005496, steroid…	XP_013192144.1 PREDICTED: UDP-glucuronosyltransferase 1-1-like [Amyelois transitella] 0.0	PREDICTED: Amyelois transitella UDP-glucuronosyltransferase 1-1-like (LOC106136214), mRNA 0.0
TRINITY_DN65161_c2_g1	671.249	275.67	1.28391	2.20169e-09	2.20228e-06	up	-	-	-	-	-	-	Endotricha flammealis genome assembly, chromosome: 1 6.77e-19
TRINITY_DN76163_c0_g1	6.92869	22.4262	-1.69453	1.34996e-05	0.00201773	down	-	-	-	-	-	XP_013195509.1 PREDICTED: hemicentin-1-like isoform X1 [Amyelois transitella] 2.68e-58	-
TRINITY_DN61254_c0_g2	10.6119	5.18707	1.03269	2.56414e-06	0.000600772	up	cd00312, Esterase_lipase, Esterases and lipases (includes fungal lipases, cholinesterases, etc.) These enzymes act on carboxylic esters (EC: 3.1.1.-). The catalytic apparatus involves three residues (catalytic triad): a serine, a glutamate or aspartate and a histidine.These catalytic residues are responsible for the nucleophilic attack on the carbonyl carbon atom of the ester bond. In contrast wi…	pfam00135, COesterase, Carboxylesterase family. 3.26e-55	-	KOG1516, KOG1516, KOG1516, Carboxylesterase and related proteins [General function prediction only]. 6.78e-48	-	XP_013183084.1 PREDICTED: venom carboxylesterase-6-like isoform X2 [Amyelois transitella] 4.18e-266	Endotricha flammealis genome assembly, chromosome: 2 2.26e-11
TRINITY_DN75626_c4_g2	5.89863	1.85664	1.66768	4.84823e-05	0.00520694	up	-	-	-	KOG3700, KOG3700, KOG3700, Predicted acyltransferase [General function prediction only]. 4.70e-20	-	XP_013185262.1 PREDICTED: nose resistant to fluoxetine protein 6-like isoform X1 [Amyelois transitella] 2.77e-141	-
TRINITY_DN70055_c3_g2	90.1274	35.2655	1.35371	1.06796e-06	0.000309445	up	-	-	-	-	-	-	-
TRINITY_DN60973_c2_g1	5.25326	28.4098	-2.4351	0.000347478	0.0188452	down	-	-	-	-	-	-	Notocelia uddmanniana genome assembly, chromosome: 1 7.98e-17
TRINITY_DN75765_c2_g1	19.4408	48.85	-1.32927	3.70899e-05	0.0042871	down	cd05939, hsFATP4_like, Fatty acid transport proteins (FATP), including FATP4 and FATP1, and similar proteins. Fatty acid transport protein (FATP) transports long-chain or very-long-chain fatty acids across the plasma membrane. At least five copies of FATPs are identified in mammalian cells. This family includes FATP4, FATP1, and homologous proteins. Each FATP has unique patterns of tissue distrib…	pfam00501, AMP-binding, AMP-binding enzyme. 2.41e-08	K08745-ko03320 PPAR signaling pathway	KOG1179, KOG1179, KOG1179, Very long-chain acyl-CoA synthetase/fatty acid transporter [Lipid transport and metabolism]. 7.59e-167	GO:0000038, very long-chain fatty acid metabolic process;GO:0001579, medium-chain fatty acid transport;GO:0001676, long-chain fatty acid metabolic process;GO:0001932, regulation of protein phosphorylation;GO:0001934, positive regulation of protein phosphorylation;GO:0003674, molecular_function;GO:0003824, catalytic activity;GO:0004467, long-chain fatty acid-CoA ligase activity;GO:0005215, transpo…	XP_013200433.1 PREDICTED: long-chain fatty acid transport protein 4-like [Amyelois transitella] 0.0	Dioryctria abietella fatty acid transport protein FATP4 mRNA, partial cds 0.0
TRINITY_DN74050_c2_g5	278.278	91.517	1.60441	1.41875e-06	0.000392527	up	cd00190, Tryp_SPc, Trypsin-like serine protease; Many of these are synthesized as inactive precursor zymogens that are cleaved during limited proteolysis to generate their active forms. Alignment contains also inactive enzymes that have substitutions of the catalytic triad residues. 2.54e-10	pfam00089, Trypsin, Trypsin. 3.32e-09	-	KOG3627, KOG3627, KOG3627, Trypsin [Amino acid transport and metabolism]. 3.52e-10	-	XP_013196247.1 PREDICTED: collagenase-like [Amyelois transitella] 5.51e-44	Euproctis similis genome assembly, chromosome: 18 8.62e-34
TRINITY_DN65117_c3_g1	14.3413	7.08824	1.01667	0.000168942	0.0114418	up	cd05323, ADH_SDR_c_like, insect type alcohol dehydrogenase (ADH)-like, classical (c) SDRs. This subgroup contains insect type ADH, and 15-hydroxyprostaglandin dehydrogenase (15-PGDH) type I; these proteins are classical SDRs. ADH catalyzes the NAD+-dependent oxidation of alcohols to aldehydes/ketones. This subgroup is distinct from the zinc-dependent alcohol dehydrogenases of the medium chain deh…	pfam00106, adh_short, short chain dehydrogenase. This family contains a wide variety of dehydrogenases. 3.68e-15	-	KOG4169, KOG4169, KOG4169, 15-hydroxyprostaglandin dehydrogenase and related dehydrogenases [Lipid transport and metabolism, General function prediction only]. 3.61e-31	-	XP_026758198.2 alcohol dehydrogenase 2-like [Galleria mellonella] 5.10e-112	-
TRINITY_DN56654_c0_g1	3.51457	0.239391	3.87591	0.000633813	0.028129	up	cd01883, EF1_alpha, Elongation Factor 1-alpha (EF1-alpha) protein family. EF1 is responsible for the GTP-dependent binding of aminoacyl-tRNAs to the ribosomes. EF1 is composed of four subunits: the alpha chain which binds GTP and aminoacyl-tRNAs, the gamma chain that probably plays a role in anchoring the complex to other cellular components and the beta and delta (or beta') chains. This subfamil…	pfam00009, GTP_EFTU, Elongation factor Tu GTP binding domain. This domain contains a P-loop motif, also found in several other families such as pfam00071, pfam00025 and pfam00063. Elongation factor Tu consists of three structural domains, this plus two C-terminal beta barrel domains. 1.88e-19	K03231-ko03013 RNA transport	KOG0458, KOG0458, KOG0458, Elongation factor 1 alpha [Translation, ribosomal structure and biogenesis]. 1.76e-55	GO:0003674, molecular_function;GO:0003676, nucleic acid binding;GO:0003723, RNA binding;GO:0003746, translation elongation factor activity;GO:0003824, catalytic activity;GO:0003924, GTPase activity;GO:0005488, binding;GO:0005575, cellular_component;GO:0005622, intracellular;GO:0005623, cell;GO:0005737, cytoplasm;GO:0005853, eukaryotic translation elongation factor 1 complex;GO:0006412, translatio…	XP_029157672.1 elongation factor 1-alpha-like [Nylanderia fulva] 1.78e-139	-
TRINITY_DN74412_c2_g1	44.4338	118.712	-1.41774	9.88021e-05	0.0085367	down	-	-	-	-	GO:0000003, reproduction;GO:0003674, molecular_function;GO:0003824, catalytic activity;GO:0005575, cellular_component;GO:0005576, extracellular region;GO:0007276, gamete generation;GO:0007292, female gamete generation;GO:0007320, insemination;GO:0007610, behavior;GO:0007617, mating behavior;GO:0007618, mating;GO:0007619, courtship behavior;GO:0007620, copulation;GO:0008150, biological_process;GO:…	XP_013196418.1 PREDICTED: venom carboxylesterase-6-like [Amyelois transitella] 6.46e-27	-
TRINITY_DN74412_c2_g4	85.8468	202.372	-1.23717	0.00070876	0.0301188	down	cd00312, Esterase_lipase, Esterases and lipases (includes fungal lipases, cholinesterases, etc.) These enzymes act on carboxylic esters (EC: 3.1.1.-). The catalytic apparatus involves three residues (catalytic triad): a serine, a glutamate or aspartate and a histidine.These catalytic residues are responsible for the nucleophilic attack on the carbonyl carbon atom of the ester bond. In contrast wi…	pfam00135, COesterase, Carboxylesterase family. 4.12e-12	-	KOG1516, KOG1516, KOG1516, Carboxylesterase and related proteins [General function prediction only]. 2.67e-15	GO:0000003, reproduction;GO:0003674, molecular_function;GO:0003824, catalytic activity;GO:0005575, cellular_component;GO:0005576, extracellular region;GO:0007276, gamete generation;GO:0007292, female gamete generation;GO:0007320, insemination;GO:0007610, behavior;GO:0007617, mating behavior;GO:0007618, mating;GO:0007619, courtship behavior;GO:0007620, copulation;GO:0008150, biological_process;GO:…	XP_013196418.1 PREDICTED: venom carboxylesterase-6-like [Amyelois transitella] 2.51e-32	-
TRINITY_DN66817_c2_g3	1.83941	0.782474	1.23313	0.000150695	0.0107198	up	cd01650, RT_nLTR_like, RT_nLTR: Non-LTR (long terminal repeat) retrotransposon and non-LTR retrovirus reverse transcriptase (RT). This subfamily contains both non-LTR retrotransposons and non-LTR retrovirus RTs. RTs catalyze the conversion of single-stranded RNA into double-stranded DNA for integration into host chromosomes. RT is a multifunctional enzyme with RNA-directed DNA polymerase, DNA dir…	-	-	-	-	XP_013184557.1 PREDICTED: RNA-directed DNA polymerase from mobile element jockey-like [Amyelois transitella] 0.0	Phalera bucephala genome assembly, chromosome: 1 1.75e-114
TRINITY_DN71925_c2_g1	484.347	177.75	1.44619	5.33305e-07	0.000182281	up	cd00190, Tryp_SPc, Trypsin-like serine protease; Many of these are synthesized as inactive precursor zymogens that are cleaved during limited proteolysis to generate their active forms. Alignment contains also inactive enzymes that have substitutions of the catalytic triad residues. 6.61e-35	pfam00089, Trypsin, Trypsin. 1.42e-27	-	KOG3627, KOG3627, KOG3627, Trypsin [Amino acid transport and metabolism]. 5.86e-28	-	XP_013190916.1 PREDICTED: trypsin, alkaline C-like [Amyelois transitella] 4.80e-88	Autographa gamma genome assembly, chromosome: 20 6.89e-17
TRINITY_DN60065_c0_g2	400.597	164.688	1.28242	5.14853e-10	7.87634e-07	up	-	-	-	-	-	XP_013196292.1 PREDICTED: GILT-like protein F37H8.5 [Amyelois transitella] 6.72e-13	-
TRINITY_DN49017_c0_g1	14.8674	0.692435	4.42433	0.000394935	0.0203388	up	-	-	-	-	-	-	-
TRINITY_DN72414_c0_g5	9.40729	3.89043	1.27385	0.000157996	0.0110161	up	-	-	-	-	GO:0002027, regulation of heart rate;GO:0003674, molecular_function;GO:0005215, transporter activity;GO:0005216, ion channel activity;GO:0005261, cation channel activity;GO:0005267, potassium channel activity;GO:0005488, binding;GO:0005515, protein binding;GO:0005575, cellular_component;GO:0005623, cell;GO:0005886, plasma membrane;GO:0005887, integral component of plasma membrane;GO:0006810, tran…	XP_013192496.1 PREDICTED: uncharacterized protein LOC106136478 isoform X2 [Amyelois transitella] 8.36e-53	-
TRINITY_DN70575_c0_g1	17.3752	51.2803	-1.56138	0.000336145	0.0185214	down	-	-	-	-	-	XP_013191502.1 PREDICTED: uncharacterized protein LOC106135684 [Amyelois transitella] 3.85e-56	PREDICTED: Amyelois transitella uncharacterized LOC106135698 (LOC106135698), mRNA 6.83e-19
TRINITY_DN69600_c0_g3	205.792	745.484	-1.85699	7.60006e-06	0.0013822	down	cd02885, IPP_Isomerase, Isopentenyl diphosphate (IPP) isomerase, a member of the Nudix hydrolase superfamily, is a key enzyme in the isoprenoid biosynthetic pathway. Isoprenoids comprise a large family of natural products including sterols, carotenoids, dolichols and prenylated proteins. These compounds are synthesized from two precursors: isopentenyl diphosphate (IPP) and dimethylallyl diphospha…	-	K01823-ko00900 Terpenoid backbone biosynthesis	KOG0142, KOG0142, KOG0142, Isopentenyl pyrophosphate:dimethylallyl pyrophosphate isomerase [Secondary metabolites biosynthesis, transport and catabolism]. 4.56e-41	GO:0000287, magnesium ion binding;GO:0003674, molecular_function;GO:0003824, catalytic activity;GO:0004452, isopentenyl-diphosphate delta-isomerase activity;GO:0005488, binding;GO:0005575, cellular_component;GO:0005622, intracellular;GO:0005623, cell;GO:0005737, cytoplasm;GO:0005777, peroxisome;GO:0005829, cytosol;GO:0006066, alcohol metabolic process;GO:0006629, lipid metabolic process;GO:000664…	XP_013184819.1 PREDICTED: isopentenyl-diphosphate Delta-isomerase 1 [Amyelois transitella] 1.64e-64	-
TRINITY_DN71723_c1_g2	0.499275	2.35753	-2.23937	0.000594832	0.0267644	down	-	-	-	-	-	XP_026735789.1 uncharacterized protein LOC113499484 [Trichoplusia ni] 1.60e-55	Blastobasis lacticolella genome assembly, chromosome: 25 4.07e-167
TRINITY_DN61512_c0_g1	1.13208	0.140298	3.01242	1.30747e-05	0.00197695	up	-	-	-	-	-	-	-
TRINITY_DN68905_c1_g3	81.8397	29.3948	1.47724	6.60242e-10	9.53939e-07	up	-	-	-	-	-	XP_013187447.1 PREDICTED: uncharacterized protein LOC106132547 [Amyelois transitella] 1.41e-260	PREDICTED: Amyelois transitella uncharacterized LOC106132547 (LOC106132547), mRNA 0.0
TRINITY_DN68905_c1_g1	569.502	172.685	1.72156	4.6192e-12	1.50165e-08	up	-	-	-	-	-	XP_013187447.1 PREDICTED: uncharacterized protein LOC106132547 [Amyelois transitella] 1.18e-23	-
TRINITY_DN75536_c0_g1	0.119719	0.490362	-2.03419	3.36245e-07	0.000125866	down	cd14952, NHL_PKND_like, NHL repeat domain of the protein kinase PknD. PknD is a mycobacterial transmembrane protein with a cytosolic kinase domain and an extracellular sensor domain that contains NHL repeats. It plays a key role in the development of central nervous system tuberculosis, by mediating the invasion of host brain endothelia. The NHL (NCL-1, HT2A and LIN-41) repeat is found in multipl…	pfam14670, FXa_inhibition, Coagulation Factor Xa inhibitory site. This short domain on coagulation enzyme factor Xa is found to be the target for a potent inhibitor of coagulation, TAK-442. 5.47e-08	-	KOG1215, KOG1215, KOG1215, Low-density lipoprotein receptors containing Ca2+-binding EGF-like domains [Signal transduction mechanisms]. 1.25e-16	GO:0005575, cellular_component;GO:0005623, cell;GO:0005886, plasma membrane;GO:0008150, biological_process;GO:0009987, cellular process;GO:0016020, membrane;GO:0016043, cellular component organization;GO:0030424, axon;GO:0033267, axon part;GO:0042995, cell projection;GO:0043005, neuron projection;GO:0043679, axon terminus;GO:0044306, neuron projection terminus;GO:0044425, membrane part;GO:0044456…	XP_013185484.1 PREDICTED: low-density lipoprotein receptor-related protein 4 [Amyelois transitella] 0.0	PREDICTED: Amyelois transitella low-density lipoprotein receptor-related protein 4 (LOC106131041), mRNA 3.39e-45
TRINITY_DN61655_c1_g2	32.761	6.56323	2.3195	4.107e-06	0.000882733	up	-	-	-	-	-	-	-
TRINITY_DN73395_c1_g2	2.79443	9.13378	-1.70866	0.000809522	0.0327422	down	cd11056, CYP6-like, cytochrome P450 family 6 and similar cytochrome P450s. This family is composed of cytochrome P450s from insects and crustaceans, including the CYP6, CYP9 and CYP310 subfamilies, which are involved in the metabolism of insect hormones and xenobiotic detoxification. The CYP6-like family belongs to the large cytochrome P450 (P450, CYP) superfamily of heme-containing proteins that…	pfam00067, p450, Cytochrome P450. Cytochrome P450s are haem-thiolate proteins involved in the oxidative degradation of various compounds. They are particularly well known for their role in the degradation of environmental toxins and mutagens. They can be divided into 4 classes, according to the method by which electrons from NAD(P)H are delivered to the catalytic site. Sequence conservation is re…	-	KOG0158, KOG0158, KOG0158, Cytochrome P450 CYP3/CYP5/CYP6/CYP9 subfamilies [Secondary metabolites biosynthesis, transport and catabolism]. 4.82e-73	-	XP_013192856.1 PREDICTED: cytochrome P450 6B7-like [Amyelois transitella] 3.90e-146	-
TRINITY_DN57064_c0_g1	2.31136	10.8573	-2.23185	0.000260109	0.015551	down	-	-	-	-	-	XP_013188198.1 PREDICTED: inducible metalloproteinase inhibitor protein-like isoform X2 [Amyelois transitella] 1.21e-36	-
TRINITY_DN72605_c6_g1	17.4951	8.3784	1.06221	4.89464e-06	0.000986783	up	cd10975, CE4_CDA_like_2, Putative catalytic domain of chitin deacetylase-like proteins. Chitin deacetylases (CDAs, EC 3.5.1.41) are secreted metalloproteins belonging to a family of extracellular chitin-modifying enzymes that catalyze the N-deacetylation of chitin, a beta-1,4-linked N-acetylglucosamine polymer, to form chitosan, a polymer of beta-(1,4)-linked d-glucosamine residues. CDAs have bee…	-	-	-	GO:0003674, molecular_function;GO:0003824, catalytic activity;GO:0004553, hydrolase activity, hydrolyzing O-glycosyl compounds;GO:0004568, chitinase activity;GO:0005488, binding;GO:0005575, cellular_component;GO:0005576, extracellular region;GO:0005622, intracellular;GO:0005623, cell;GO:0005737, cytoplasm;GO:0006022, aminoglycan metabolic process;GO:0006026, aminoglycan catabolic process;GO:00060…	XP_013186693.1 PREDICTED: uncharacterized protein LOC106131958 [Amyelois transitella] 4.96e-57	-
TRINITY_DN68309_c3_g5	0.817978	4.60193	-2.4921	0.00112051	0.0403058	down	-	-	-	-	-	XP_026764942.1 uncharacterized protein LOC113523250 [Galleria mellonella] 1.28e-89	-
TRINITY_DN61442_c2_g1	232.031	112.524	1.04408	1.92607e-05	0.00256229	up	-	-	-	-	-	-	-
TRINITY_DN75378_c3_g3	112.258	40.3302	1.47689	2.5253e-08	1.64188e-05	up	-	-	-	-	-	XP_037868955.1 uncharacterized protein LOC101744250 [Bombyx mori] 8.95e-18	-
TRINITY_DN58289_c0_g1	11.7696	5.7121	1.04297	0.000862472	0.0342447	up	cd13435, SPFH_SLP-4, Slipin-4 (SLP-4), an uncharacterized subgroup of the stomatin-like proteins (slipins) family; belonging to the SPFH (stomatin, prohibitin, flotillin, and HflK/C) superfamily. This model summarizes a subgroup of the stomatin-like protein family (SLPs or slipins) that is found in arthropods. The conserved domain common to the SPFH superfamily has also been referred to as the Ba…	pfam01145, Band_7, SPFH domain / Band 7 family. This family has been called SPFH, Band 7 or PHB domain. Recent phylogenetic analysis has shown this domain to be a slipin or Stomatin-like integral membrane domain conserved from protozoa to mammals. 2.25e-13	-	KOG2621, KOG2621, KOG2621, Prohibitins and stomatins of the PID superfamily [Energy production and conversion]. 3.38e-90	-	XP_013186970.1 PREDICTED: band 7 protein AGAP004871-like isoform X2 [Amyelois transitella] 6.37e-191	PREDICTED: Amyelois transitella band 7 protein AGAP004871-like (LOC106132160), transcript variant X2, mRNA 0.0
TRINITY_DN57244_c0_g1	31.5862	12.7018	1.31426	0.000116491	0.00923651	up	cd05356, 17beta-HSD1_like_SDR_c, 17-beta-hydroxysteroid dehydrogenases (17beta-HSDs) types -1, -3, and -12, -like, classical (c) SDRs. This subgroup includes various 17-beta-hydroxysteroid dehydrogenases and 3-ketoacyl-CoA reductase, these are members of the SDR family, and contain the canonical active site tetrad and glycine-rich NAD-binding motif of the classical SDRs. 3-ketoacyl-CoA reductase …	pfam00106, adh_short, short chain dehydrogenase. This family contains a wide variety of dehydrogenases. 9.15e-28	K10251-ko00062 Fatty acid elongation;ko00140 Steroid hormone biosynthesis;ko01040 Biosynthesis of unsaturated fatty acids;ko01212 Fatty acid metabolism	KOG1014, KOG1014, KOG1014, 17 beta-hydroxysteroid dehydrogenase type 3, HSD17B3 [Lipid transport and metabolism]. 3.11e-82	GO:0000003, reproduction;GO:0001558, regulation of cell growth;GO:0001676, long-chain fatty acid metabolic process;GO:0003006, developmental process involved in reproduction;GO:0003674, molecular_function;GO:0003824, catalytic activity;GO:0005575, cellular_component;GO:0005622, intracellular;GO:0005623, cell;GO:0005737, cytoplasm;GO:0005783, endoplasmic reticulum;GO:0005938, cell cortex;GO:000608…	XP_013184245.1 PREDICTED: very-long-chain 3-oxoacyl-CoA reductase-like [Amyelois transitella] 4.86e-167	-
TRINITY_DN75560_c4_g1	36.6849	242.436	-2.72434	1.58969e-13	1.03358e-09	down	-	pfam00372, Hemocyanin_M, Hemocyanin, copper containing domain. This family includes arthropod hemocyanins and insect larval storage proteins. 7.56e-30	-	-	GO:0000902, cell morphogenesis;GO:0000904, cell morphogenesis involved in differentiation;GO:0005575, cellular_component;GO:0005576, extracellular region;GO:0005615, extracellular space;GO:0005616, larval serum protein complex;GO:0006928, movement of cell or subcellular component;GO:0006935, chemotaxis;GO:0007275, multicellular organism development;GO:0007399, nervous system development;GO:000740…	XP_013199361.1 PREDICTED: hexamerin-like isoform X1 [Amyelois transitella] 8.21e-240	PREDICTED: Amyelois transitella hexamerin-like (LOC106142226), transcript variant X1, mRNA 0.0
TRINITY_DN75560_c4_g2	106.041	518.656	-2.29016	4.02722e-09	3.37858e-06	down	-	pfam03723, Hemocyanin_C, Hemocyanin, ig-like domain. This family includes arthropod hemocyanins and insect larval storage proteins. 3.05e-34	-	-	-	XP_013199361.1 PREDICTED: hexamerin-like isoform X1 [Amyelois transitella] 1.52e-172	-
TRINITY_DN59044_c3_g2	14.9554	7.1826	1.05809	0.00102795	0.0378383	up	-	-	-	-	-	-	-
TRINITY_DN63976_c4_g1	8.67475	39.216	-2.17655	2.97358e-05	0.0036307	down	-	-	-	-	-	-	-
TRINITY_DN60947_c1_g2	11.1368	26.7915	-1.26645	0.00154189	0.0485471	down	-	-	-	-	-	CAB3231200.1 unnamed protein product [Arctia plantaginis] 1.82e-23	Endotricha flammealis genome assembly, chromosome: 4 3.66e-120
TRINITY_DN76484_c7_g1	1.3597	4.18097	-1.62055	0.00123549	0.0428977	down	cd10810, GH38N_AMII_LAM_like, N-terminal catalytic domain of lysosomal alpha-mannosidase and similar proteins; glycoside hydrolase family 38 (GH38). The subfamily is represented by lysosomal alpha-mannosidase (LAM, Man2B1, EC 3.2.1.114), which is a broad specificity exoglycosidase hydrolyzing all known alpha 1,2-, alpha 1,3-, and alpha 1,6-mannosidic linkages from numerous high mannose type oligo…	pfam01074, Glyco_hydro_38, Glycosyl hydrolases family 38 N-terminal domain. Glycosyl hydrolases are key enzymes of carbohydrate metabolism. 1.22e-46	K12311-ko04142 Lysosome;ko00511 Other glycan degradation	KOG1959, KOG1959, KOG1959, Glycosyl hydrolase, family 38 - alpha-mannosidase [Carbohydrate transport and metabolism]. 2.91e-160	GO:0000323, lytic vacuole;GO:0001775, cell activation;GO:0002252, immune effector process;GO:0002263, cell activation involved in immune response;GO:0002274, myeloid leukocyte activation;GO:0002275, myeloid cell activation involved in immune response;GO:0002283, neutrophil activation involved in immune response;GO:0002366, leukocyte activation involved in immune response;GO:0002376, immune system…	XP_013193851.1 PREDICTED: lysosomal alpha-mannosidase-like isoform X2 [Amyelois transitella] 7.45e-227	PREDICTED: Alligator mississippiensis mannosidase alpha class 2B member 1 (MAN2B1), mRNA 2.65e-33
TRINITY_DN74242_c1_g3	16.6959	43.9701	-1.39703	0.000378406	0.0199615	down	-	-	-	-	-	-	-
TRINITY_DN76916_c5_g1	0.240914	0.591405	-1.29563	0.000843561	0.0337515	down	cd05891, IgI_M-protein_C, C-terminal immunoglobulin (Ig)-like domain of M-protein; member of the I-set of Ig superfamily (IgSF) domains. The members here are composed of the C-terminal immunoglobulin (Ig)-like domain of M-protein (also known as myomesin-2). M-protein is a structural protein localized to the M-band, a transverse structure in the center of the sarcomere, and is a candidate for M-ba…	pfam07679, I-set, Immunoglobulin I-set domain. 3.77e-06	-	KOG3513, KOG3513, KOG3513, Neural cell adhesion molecule L1 [Signal transduction mechanisms]. 3.99e-06	-	XP_013193457.1 PREDICTED: LOW QUALITY PROTEIN: hemicentin-1-like [Amyelois transitella] 0.0	PREDICTED: Amyelois transitella hemicentin-1-like (LOC106137205), mRNA 0.0
TRINITY_DN67849_c0_g1	6.18073	23.3997	-1.92064	9.41257e-06	0.00159383	down	-	pfam16091, DUF4820, Domain of unknown function (DUF4820). This family of proteins is functionally uncharacterized. This family of proteins is found in eukaryotes. Proteins in this family are typically between 320 and 483 amino acids in length. There are two conserved sequence motifs: WSLP and RPLPW. 1.17e-18	-	-	GO:0005575, cellular_component;GO:0005622, intracellular;GO:0005623, cell;GO:0005811, lipid droplet;GO:0043226, organelle;GO:0043228, non-membrane-bounded organelle;GO:0043229, intracellular organelle;GO:0043232, intracellular non-membrane-bounded organelle;GO:0044424, intracellular part;GO:0044464, cell part	XP_013187758.1 PREDICTED: uncharacterized protein LOC106132775 isoform X2 [Amyelois transitella] 1.40e-119	-
TRINITY_DN57442_c0_g1	13.1128	4.80931	1.44707	0.00151423	0.0480839	up	-	-	-	KOG3627, KOG3627, KOG3627, Trypsin [Amino acid transport and metabolism]. 1.58e-06	-	XP_013184141.1 PREDICTED: mucin-2-like isoform X1 [Amyelois transitella] 1.65e-46	Notocelia uddmanniana genome assembly, chromosome: 19 5.27e-14
TRINITY_DN73744_c4_g4	11.9524	35.7901	-1.58225	0.0015501	0.0486878	down	cd07061, HP_HAP_like, Histidine phosphatase domain found in histidine acid phosphatases and phytases; contains a His residue which is phosphorylated during the reaction. Catalytic domain of HAP (histidine acid phosphatases) and phytases (myo-inositol hexakisphosphate phosphohydrolases). The conserved catalytic core of this domain contains a His residue which is phosphorylated in the reaction. Fun…	-	-	KOG3720, KOG3720, KOG3720, Lysosomal & prostatic acid phosphatases [Lipid transport and metabolism]. 7.20e-17	-	XP_013199304.1 PREDICTED: lysosomal acid phosphatase-like [Amyelois transitella] 3.88e-108	-
TRINITY_DN73744_c4_g1	3.93773	22.363	-2.50568	3.79317e-09	3.37858e-06	down	-	-	-	-	-	-	-
TRINITY_DN68516_c0_g2	3.74621	9.53422	-1.34768	0.00130022	0.0440297	down	cd05836, N_Pac_NP60, The PWWP domain is an essential part of the cytokine-like nuclear factor n-pac protein, or NP60, which enhances the activity of MAP2K4 and MAP2K6 kinases to phosphorylate p38-alpha. In a variety of cell lines, NP60 has been shown to localize to the nucleus. In addition to the PWWP domain, NP60 also contains an AT-hook and a C-terminal NAD-binding domain. The PWWP domain, name…	pfam00855, PWWP, PWWP domain. The PWWP domain is named after a conserved Pro-Trp-Trp-Pro motif. The domain binds to Histone-4 methylated at lysine-20, H4K20me, suggesting that it is methyl-lysine recognition motif. Removal of two conserved aromatic residues in a hydrophobic cavity created by this domain within the full-length protein, Pdp1, abolishes the interaction o f the protein with H4K20me3.…	-	KOG1904, KOG1904, KOG1904, Transcription coactivator [Transcription]. 5.56e-14	-	XP_028167491.1 putative oxidoreductase GLYR1 homolog [Ostrinia furnacalis] 1.99e-114	PREDICTED: Amyelois transitella putative oxidoreductase GLYR1 homolog (LOC106138873), transcript variant X2, mRNA 3.45e-159
TRINITY_DN72347_c2_g1	4.22402	20.086	-2.2495	3.49829e-05	0.0040982	down	-	-	-	-	-	-	-
TRINITY_DN72347_c2_g2	6.96587	29.4224	-2.07854	0.000284068	0.0166017	down	-	-	-	-	-	-	Endotricha flammealis genome assembly, chromosome: 5 9.51e-12
TRINITY_DN57383_c0_g1	4.02066	16.4795	-2.03516	2.71184e-06	0.000624132	down	cd00445, Uricase, Urate oxidase (UO, uricase) is a peroxisomal enzyme that catalyzes the oxidation of uric acid to allantoin in most fish, amphibian, and mammalian species. The enzymatic process involves catalyzing the oxidative opening of the purine ring during the purine degradation pathway. In humans and certain other primates, however, the enzyme has been lost by some unknown mechanism. Each …	pfam01014, Uricase, Uricase. 4.04e-11	K00365-ko00232 Caffeine metabolism;ko00230 Purine metabolism	KOG1599, KOG1599, KOG1599, Uricase (urate oxidase) [Secondary metabolites biosynthesis, transport and catabolism]. 3.68e-65	GO:0000255, allantoin metabolic process;GO:0003674, molecular_function;GO:0003824, catalytic activity;GO:0004846, urate oxidase activity;GO:0005575, cellular_component;GO:0005622, intracellular;GO:0005623, cell;GO:0005737, cytoplasm;GO:0005777, peroxisome;GO:0005782, peroxisomal matrix;GO:0005829, cytosol;GO:0006082, organic acid metabolic process;GO:0006139, nucleobase-containing compound metabo…	XP_013200453.1 PREDICTED: uricase [Amyelois transitella] 1.12e-228	PREDICTED: Hyposmocoma kahamanoa uricase (LOC113235624), mRNA 0.0
TRINITY_DN66656_c0_g2	1.03462	3.36049	-1.69957	0.000859469	0.0341777	down	cd01650, RT_nLTR_like, RT_nLTR: Non-LTR (long terminal repeat) retrotransposon and non-LTR retrovirus reverse transcriptase (RT). This subfamily contains both non-LTR retrotransposons and non-LTR retrovirus RTs. RTs catalyze the conversion of single-stranded RNA into double-stranded DNA for integration into host chromosomes. RT is a multifunctional enzyme with RNA-directed DNA polymerase, DNA dir…	-	-	-	-	XP_028166266.1 uncharacterized protein LOC114357040 [Ostrinia furnacalis] 2.78e-256	-
TRINITY_DN67051_c2_g1	11.0024	22.7952	-1.05092	0.00145508	0.0469486	down	-	-	-	-	-	XP_026755497.1 uncharacterized protein LOC113515470 [Galleria mellonella] 2.83e-45	-
TRINITY_DN74549_c2_g4	5.52546	13.4187	-1.28008	0.00146043	0.0469486	down	cd17379, MFS_SLC22A1_2_3, Solute carrier family 22 members 1, 2, and 3 (also called Organic cation transporters 1, 2, and 3) of the Major Facilitator Superfamily of transporters. This sufamily includes solute carrier family 22 member 1 (SLC22A1, also called organic cation transporter 1 or OCT1), SLC22A2 (or OCT2), SLC22A3 (or OCT3), and similar proteins. OCT1-3 have similar basic functional prope…	-	-	KOG0255, KOG0255, KOG0255, Synaptic vesicle transporter SVOP and related transporters (major facilitator superfamily) [General function prediction only]. 2.71e-11	GO:0003674, molecular_function;GO:0005215, transporter activity;GO:0005575, cellular_component;GO:0005623, cell;GO:0005886, plasma membrane;GO:0005887, integral component of plasma membrane;GO:0006810, transport;GO:0006811, ion transport;GO:0006820, anion transport;GO:0008150, biological_process;GO:0008509, anion transmembrane transporter activity;GO:0008514, organic anion transmembrane transport…	XP_013196033.1 PREDICTED: organic cation transporter protein-like [Amyelois transitella] 2.54e-134	PREDICTED: Bicyclus anynana organic cation transporter protein-like (LOC112044181), mRNA 4.87e-114
TRINITY_DN59367_c1_g6	0.682265	0.0384828	4.14804	8.66519e-06	0.00150189	up	cd01663, Cyt_c_Oxidase_I, Cytochrome C oxidase subunit I. Cytochrome c oxidase (CcO), the terminal oxidase in the respiratory chains of eukaryotes and most bacteria, is a multi-chain transmembrane protein located in the inner membrane of mitochondria and the cell membrane of prokaryotes. It catalyzes the reduction of O2 and simultaneously pumps protons across the membrane. The number of subunits …	pfam00115, COX1, Cytochrome C and Quinol oxidase polypeptide I. 5.27e-88	K02256-ko04260 Cardiac muscle contraction;ko00190 Oxidative phosphorylation	KOG4769, KOG4769, KOG4769, Cytochrome c oxidase, subunit I [Energy production and conversion]. 3.54e-38	GO:0003674, molecular_function;GO:0003824, catalytic activity;GO:0004129, cytochrome-c oxidase activity;GO:0005215, transporter activity;GO:0005575, cellular_component;GO:0005622, intracellular;GO:0005623, cell;GO:0005737, cytoplasm;GO:0005739, mitochondrion;GO:0005740, mitochondrial envelope;GO:0005743, mitochondrial inner membrane;GO:0005746, mitochondrial respiratory chain;GO:0005750, mitochon…	ACD50043.1 cytochrome oxidase subunit I, partial [Neomyia timorensis] 3.16e-268	Hydrotaea armipes isolate DM829 mitochondrion, partial genome 0.0
TRINITY_DN69534_c0_g2	2.30725	8.45937	-1.87438	0.000295398	0.0169216	down	cd06450, DOPA_deC_like, DOPA decarboxylase family. This family belongs to pyridoxal phosphate (PLP)-dependent aspartate aminotransferase superfamily (fold I). The major groups in this CD correspond to DOPA/tyrosine decarboxylase (DDC), histidine decarboxylase (HDC), and glutamate decarboxylase (GDC). DDC is active as a dimer and catalyzes the decarboxylation of tyrosine. GDC catalyzes the decarbo…	pfam00282, Pyridoxal_deC, Pyridoxal-dependent decarboxylase conserved domain. 2.03e-43	-	KOG0629, KOG0629, KOG0629, Glutamate decarboxylase and related proteins [Amino acid transport and metabolism]. 2.14e-150	GO:0000096, sulfur amino acid metabolic process;GO:0000098, sulfur amino acid catabolic process;GO:0001505, regulation of neurotransmitter levels;GO:0003674, molecular_function;GO:0003824, catalytic activity;GO:0004068, aspartate 1-decarboxylase activity;GO:0004782, sulfinoalanine decarboxylase activity;GO:0005575, cellular_component;GO:0005622, intracellular;GO:0005623, cell;GO:0005737, cytoplas…	XP_013190610.1 PREDICTED: cysteine sulfinic acid decarboxylase [Amyelois transitella] 5.17e-264	PREDICTED: Amyelois transitella cysteine sulfinic acid decarboxylase (LOC106134996), mRNA 0.0
TRINITY_DN63440_c2_g1	14.5555	4.81876	1.59483	1.1422e-07	5.30448e-05	up	-	-	-	-	-	-	Euproctis similis genome assembly, chromosome: 18 8.72e-12
TRINITY_DN74379_c2_g1	14.7391	6.694	1.13871	2.33192e-07	9.47597e-05	up	-	pfam00860, Xan_ur_permease, Permease family. This family includes permeases for diverse substrates such as xanthine, uracil, and vitamin C. However many members of this family are functionally uncharacterized and may transport other substrates. Members of this family have ten predicted transmembrane helices. 6.67e-23	-	KOG1292, KOG1292, KOG1292, Xanthine/uracil transporters [Nucleotide transport and metabolism]. 1.41e-60	GO:0003674, molecular_function;GO:0005215, transporter activity;GO:0005342, organic acid transmembrane transporter activity;GO:0005343, organic acid:sodium symporter activity;GO:0005402, carbohydrate:cation symporter activity;GO:0005575, cellular_component;GO:0005622, intracellular;GO:0005623, cell;GO:0005737, cytoplasm;GO:0005886, plasma membrane;GO:0005887, integral component of plasma membrane…	XP_013199527.1 PREDICTED: solute carrier family 23 member 2 isoform X2 [Amyelois transitella] 1.27e-148	PREDICTED: Amyelois transitella solute carrier family 23 member 2 (LOC106142344), transcript variant X2, mRNA 9.46e-180
TRINITY_DN70394_c1_g2	5.78281	16.1029	-1.47748	0.000239825	0.0147205	down	-	-	-	-	-	XP_026738377.1 uncharacterized protein LOC113501443 [Trichoplusia ni] 6.32e-44	-
TRINITY_DN70164_c1_g6	9.08785	3.93094	1.20907	0.000774334	0.0319569	up	-	-	-	-	-	-	-
TRINITY_DN74097_c1_g3	5.49629	19.3911	-1.81886	1.96799e-06	0.000511814	down	cd17358, MFS_GLUT6_8_Class3_like, Glucose transporter (GLUT) types 6 and 8, Class 3 GLUTs, and similar transporters of the Major Facilitator Superfamily. This subfamily is composed of glucose transporter type 6 (GLUT6), GLUT8, plant early dehydration-induced gene ERD6-like proteins, and similar insect proteins including facilitated trehalose transporter Tret1-1. GLUTs, also called Solute carrier …	pfam00083, Sugar_tr, Sugar (and other) transporter. 9.34e-40	-	KOG0254, KOG0254, KOG0254, Predicted transporter (major facilitator superfamily) [General function prediction only]. 2.02e-42	-	XP_013183561.1 PREDICTED: facilitated trehalose transporter Tret1-like [Amyelois transitella] 3.91e-280	Melitaea cinxia genome assembly, chromosome: Z 1.46e-12
TRINITY_DN60139_c1_g1	2.01618	14.6577	-2.86196	7.30067e-05	0.00698626	down	-	-	K20696-ko04624 Toll and Imd signaling pathway	-	-	XP_026754105.1 cecropin-like [Galleria mellonella] 2.05e-20	-
TRINITY_DN61888_c0_g1	4.56286	18.1567	-1.99249	6.4445e-05	0.00637806	down	-	-	-	-	-	XP_028159136.1 zonadhesin-like [Ostrinia furnacalis] 1.55e-100	-
TRINITY_DN76701_c8_g1	0.462809	1.59082	-1.78128	4.40796e-05	0.00498425	down	cd04281, ZnMc_BMP1_TLD, Zinc-dependent metalloprotease; BMP1/TLD-like subfamily. BMP1 (Bone morphogenetic protein 1) and TLD (tolloid)-like metalloproteases play vital roles in extracellular matrix formation, by cleaving precursor proteins such as enzymes, structural proteins, and proteins involved in the mineralization of the extracellular matrix. The drosophila protein tolloid and its Xenopus h…	pfam01400, Astacin, Astacin (Peptidase family M12A). The members of this family are enzymes that cleave peptides. These proteases require zinc for catalysis. Members of this family contain two conserved disulphide bridges, these are joined 1-4 and 2-3. Members of this family have an amino terminal propeptide which is cleaved to give the active protease domain. All other linked domains are found t…	-	KOG3714, KOG3714, KOG3714, Meprin A metalloprotease [Posttranslational modification, protein turnover, chaperones]. 8.91e-61	GO:0001501, skeletal system development;GO:0001502, cartilage condensation;GO:0001568, blood vessel development;GO:0001704, formation of primary germ layer;GO:0001707, mesoderm formation;GO:0001885, endothelial cell development;GO:0001944, vasculature development;GO:0002064, epithelial cell development;GO:0002376, immune system process;GO:0002520, immune system development;GO:0003002, regionaliza…	XP_013200300.1 PREDICTED: tolloid-like protein 1 [Amyelois transitella] 0.0	PREDICTED: Amyelois transitella tolloid-like protein 1 (LOC106142903), mRNA 0.0
TRINITY_DN76701_c8_g3	1.42074	3.66073	-1.36549	0.00146553	0.0470542	down	cd00041, CUB, CUB domain; extracellular domain; present in proteins mostly known to be involved in development; not found in prokaryotes, plants and yeast. 5.54e-21	pfam00431, CUB, CUB domain. 4.49e-19	-	KOG4586, KOG4586, KOG4586, CUB domain-containing protein [General function prediction only]. 1.02e-09	GO:0001501, skeletal system development;GO:0001502, cartilage condensation;GO:0001568, blood vessel development;GO:0001704, formation of primary germ layer;GO:0001707, mesoderm formation;GO:0001885, endothelial cell development;GO:0001944, vasculature development;GO:0002064, epithelial cell development;GO:0002376, immune system process;GO:0002520, immune system development;GO:0003002, regionaliza…	XP_013200300.1 PREDICTED: tolloid-like protein 1 [Amyelois transitella] 7.83e-103	PREDICTED: Amyelois transitella tolloid-like protein 1 (LOC106142903), mRNA 0.0
TRINITY_DN69922_c1_g3	5.72894	13.4493	-1.23119	0.000516405	0.024286	down	cd02510, pp-GalNAc-T, pp-GalNAc-T initiates the formation of mucin-type O-linked glycans. UDP-GalNAc: polypeptide alpha-N-acetylgalactosaminyltransferases (pp-GalNAc-T) initiate the formation of mucin-type, O-linked glycans by catalyzing the transfer of alpha-N-acetylgalactosamine (GalNAc) from UDP-GalNAc to hydroxyl groups of Ser or Thr residues of core proteins to form the Tn antigen (GalNAc-a-…	pfam00535, Glycos_transf_2, Glycosyl transferase family 2. Diverse family, transferring sugar from UDP-glucose, UDP-N-acetyl- galactosamine, GDP-mannose or CDP-abequose, to a range of substrates including cellulose, dolichol phosphate and teichoic acids. 2.76e-10	K00710-ko00512 Mucin type O-glycan biosynthesis	KOG3736, KOG3736, KOG3736, Polypeptide N-acetylgalactosaminyltransferase [Posttranslational modification, protein turnover, chaperones]. 1.53e-143	GO:0000139, Golgi membrane;GO:0003674, molecular_function;GO:0003824, catalytic activity;GO:0004653, polypeptide N-acetylgalactosaminyltransferase activity;GO:0005488, binding;GO:0005575, cellular_component;GO:0005576, extracellular region;GO:0005622, intracellular;GO:0005623, cell;GO:0005737, cytoplasm;GO:0005783, endoplasmic reticulum;GO:0005789, endoplasmic reticulum membrane;GO:0005794, Golgi…	XP_013189790.1 PREDICTED: polypeptide N-acetylgalactosaminyltransferase 5 [Amyelois transitella] 0.0	PREDICTED: Amyelois transitella polypeptide N-acetylgalactosaminyltransferase 5 (LOC106134319), mRNA 0.0
TRINITY_DN69247_c4_g1	9.77825	23.3959	-1.25861	0.000217966	0.0139966	down	cd17358, MFS_GLUT6_8_Class3_like, Glucose transporter (GLUT) types 6 and 8, Class 3 GLUTs, and similar transporters of the Major Facilitator Superfamily. This subfamily is composed of glucose transporter type 6 (GLUT6), GLUT8, plant early dehydration-induced gene ERD6-like proteins, and similar insect proteins including facilitated trehalose transporter Tret1-1. GLUTs, also called Solute carrier …	pfam00083, Sugar_tr, Sugar (and other) transporter. 7.95e-32	-	KOG0254, KOG0254, KOG0254, Predicted transporter (major facilitator superfamily) [General function prediction only]. 2.32e-32	-	XP_013199536.1 PREDICTED: facilitated trehalose transporter Tret1-like isoform X1 [Amyelois transitella] 2.07e-272	Hylaea fasciaria genome assembly, chromosome: 30 1.35e-23
TRINITY_DN58025_c0_g1	9.73013	41.6973	-2.09942	0.000309968	0.0175246	down	-	-	-	-	-	XP_013199114.1 PREDICTED: uncharacterized protein LOC106142029 [Amyelois transitella] 5.27e-48	-
TRINITY_DN58025_c0_g2	5.61904	22.6031	-2.00812	0.00028658	0.0166766	down	-	-	-	-	-	XP_013199114.1 PREDICTED: uncharacterized protein LOC106142029 [Amyelois transitella] 1.39e-69	-
TRINITY_DN62358_c3_g6	1.69051	4.67405	-1.46721	0.00145014	0.0469486	down	-	pfam00732, GMC_oxred_N, GMC oxidoreductase. This family of proteins bind FAD as a cofactor. 4.40e-18	-	KOG1238, KOG1238, KOG1238, Glucose dehydrogenase/choline dehydrogenase/mandelonitrile lyase (GMC oxidoreductase family) [General function prediction only]. 1.16e-116	-	XP_013187278.1 PREDICTED: choline dehydrogenase, mitochondrial-like isoform X1 [Amyelois transitella] 0.0	Mamestra brassicae genome assembly, chromosome: 17 1.78e-12
TRINITY_DN73055_c0_g4	2.97069	7.83624	-1.39936	2.35972e-05	0.00302312	down	-	pfam03803, Scramblase, Scramblase. Scramblase is palmitoylated and contains a potential protein kinase C phosphorylation site. Scramblase exhibits Ca2+-activated phospholipid scrambling activity in vitro. There are also possible SH3 and WW binding motifs. Scramblase is involved in the redistribution of phospholipids after cell activation or injury. 7.49e-79	-	KOG0621, KOG0621, KOG0621, Phospholipid scramblase [Cell wall/membrane/envelope biogenesis]. 4.58e-62	GO:0003674, molecular_function;GO:0005215, transporter activity;GO:0005319, lipid transporter activity;GO:0005548, phospholipid transporter activity;GO:0005575, cellular_component;GO:0006810, transport;GO:0006811, ion transport;GO:0006820, anion transport;GO:0006869, lipid transport;GO:0007009, plasma membrane organization;GO:0007154, cell communication;GO:0007267, cell-cell signaling;GO:0007268,…	XP_013191289.1 PREDICTED: phospholipid scramblase 2 [Amyelois transitella] 3.76e-163	PREDICTED: Amyelois transitella phospholipid scramblase 2 (LOC106135509), mRNA 0.0
TRINITY_DN73055_c0_g1	3.98608	10.9328	-1.45562	0.000784137	0.0321736	down	-	-	-	-	GO:0003674, molecular_function;GO:0005215, transporter activity;GO:0005319, lipid transporter activity;GO:0005548, phospholipid transporter activity;GO:0005575, cellular_component;GO:0006810, transport;GO:0006811, ion transport;GO:0006820, anion transport;GO:0006869, lipid transport;GO:0007009, plasma membrane organization;GO:0007154, cell communication;GO:0007267, cell-cell signaling;GO:0007268,…	KAF9421603.1 hypothetical protein HW555_002536 [Spodoptera exigua] 8.20e-11	-
TRINITY_DN76073_c5_g2	2.1914	4.71957	-1.1068	0.000913991	0.035425	down	cd09601, M1_APN-Q_like, Peptidase M1 aminopeptidase N catalytic domain family which includes aminopeptidase N (APN), aminopeptidase Q (APQ), tricorn interacting factor F3, and endoplasmic reticulum aminopeptidase 1 (ERAP1). This M1 peptidase family includes eukaryotic and bacterial members: the catalytic domains of aminopeptidase N (APN), aminopeptidase Q (APQ, laeverin), endoplasmic reticulum am…	pfam17900, Peptidase_M1_N, Peptidase M1 N-terminal domain. This domain is found at the N-terminus of aminopeptidases from the M1 family. 9.77e-07	-	KOG1046, KOG1046, KOG1046, Puromycin-sensitive aminopeptidase and related aminopeptidases [Amino acid transport and metabolism, Posttranslational modification, protein turnover, chaperones]. 5.15e-11	-	XP_013184651.1 PREDICTED: leucyl-cystinyl aminopeptidase-like [Amyelois transitella] 3.80e-115	Aricia agestis genome assembly, chromosome: 5 5.27e-15
TRINITY_DN72481_c1_g1	277.288	116.034	1.25684	2.82547e-10	4.89879e-07	up	-	pfam06585, JHBP, Haemolymph juvenile hormone binding protein (JHBP). This family consists of several insect-specific haemolymph juvenile hormone binding proteins (JHBP). Juvenile hormone regulates embryogenesis, maintains the status quo of larval development and stimulates reproductive maturation in the adult insect. JH is transported from the sites of its synthesis to target tissues by a haemoly…	-	-	-	XP_013193192.1 PREDICTED: uncharacterized protein LOC106137009 isoform X1 [Amyelois transitella] 1.55e-122	-
TRINITY_DN69534_c0_g3	1.70112	8.43997	-2.31075	6.9023e-05	0.00669806	down	-	-	-	KOG0629, KOG0629, KOG0629, Glutamate decarboxylase and related proteins [Amino acid transport and metabolism]. 2.99e-23	GO:0000096, sulfur amino acid metabolic process;GO:0000098, sulfur amino acid catabolic process;GO:0001505, regulation of neurotransmitter levels;GO:0003674, molecular_function;GO:0003824, catalytic activity;GO:0004068, aspartate 1-decarboxylase activity;GO:0004782, sulfinoalanine decarboxylase activity;GO:0005575, cellular_component;GO:0005622, intracellular;GO:0005623, cell;GO:0005737, cytoplas…	XP_013190610.1 PREDICTED: cysteine sulfinic acid decarboxylase [Amyelois transitella] 3.86e-77	Carposina sasakii isolate BJYQ chromosome 08 4.68e-23
TRINITY_DN70314_c4_g1	1.90209	13.9044	-2.86989	0.00110864	0.0401005	down	-	-	-	-	-	-	-
TRINITY_DN61541_c1_g5	42.5421	16.5803	1.35942	3.2137e-07	0.000124744	up	cd00555, Maf, Nucleotide binding protein Maf. Maf has been implicated in inhibition of septum formation in eukaryotes, bacteria and archaea, but homologs in B.subtilis and S.cerevisiae are nonessential for cell division. Maf has been predicted to be a nucleotide- or nucleic acid-binding protein with structural similarity to the hypoxanthine/xanthine NTP pyrophosphatase Ham1 from Methanococcus jan…	pfam02545, Maf, Maf-like protein. Maf is a putative inhibitor of septum formation in eukaryotes, bacteria, and archaea. 3.21e-24	-	KOG1509, KOG1509, KOG1509, Predicted nucleic acid-binding protein ASMTL [Cell cycle control, cell division, chromosome partitioning]. 1.94e-20	-	XP_003490036.1 dTTP/UTP pyrophosphatase [Bombus impatiens] 1.46e-27	-
TRINITY_DN58775_c1_g2	5.89595	15.3044	-1.37615	0.00160407	0.0499606	down	-	-	-	-	GO:0000003, reproduction;GO:0000578, embryonic axis specification;GO:0003002, regionalization;GO:0003006, developmental process involved in reproduction;GO:0003674, molecular_function;GO:0003774, motor activity;GO:0003777, microtubule motor activity;GO:0003824, catalytic activity;GO:0005575, cellular_component;GO:0005622, intracellular;GO:0005623, cell;GO:0005634, nucleus;GO:0005737, cytoplasm;GO…	XP_013186951.1 PREDICTED: amyloid protein-binding protein 2 [Amyelois transitella] 1.19e-187	PREDICTED: Amyelois transitella amyloid protein-binding protein 2 (LOC106132157), mRNA 0.0
TRINITY_DN66649_c0_g3	40.5714	17.3161	1.22835	1.7337e-05	0.00241114	up	cd00190, Tryp_SPc, Trypsin-like serine protease; Many of these are synthesized as inactive precursor zymogens that are cleaved during limited proteolysis to generate their active forms. Alignment contains also inactive enzymes that have substitutions of the catalytic triad residues. 1.05e-11	pfam00089, Trypsin, Trypsin. 4.46e-10	-	KOG3627, KOG3627, KOG3627, Trypsin [Amino acid transport and metabolism]. 2.41e-15	-	XP_013183844.1 PREDICTED: collagenase-like [Amyelois transitella] 2.04e-88	-
TRINITY_DN61507_c5_g2	0.065495	3.14205	-5.58418	0.000109047	0.00889121	down	cd01650, RT_nLTR_like, RT_nLTR: Non-LTR (long terminal repeat) retrotransposon and non-LTR retrovirus reverse transcriptase (RT). This subfamily contains both non-LTR retrotransposons and non-LTR retrovirus RTs. RTs catalyze the conversion of single-stranded RNA into double-stranded DNA for integration into host chromosomes. RT is a multifunctional enzyme with RNA-directed DNA polymerase, DNA dir…	pfam00078, RVT_1, Reverse transcriptase (RNA-dependent DNA polymerase). A reverse transcriptase gene is usually indicative of a mobile element such as a retrotransposon or retrovirus. Reverse transcriptases occur in a variety of mobile elements, including retrotransposons, retroviruses, group II introns, bacterial msDNAs, hepadnaviruses, and caulimoviruses. 6.91e-08	-	-	-	PCG77029.1 hypothetical protein B5V51_8207 [Heliothis virescens] 5.36e-279	Endotricha flammealis genome assembly, chromosome: Z 3.46e-17
TRINITY_DN70923_c0_g2	17.1376	8.50219	1.01126	7.9101e-06	0.00141874	up	-	-	-	-	-	-	-
TRINITY_DN62862_c2_g1	51.8971	24.065	1.10872	0.00127083	0.043396	up	cd01650, RT_nLTR_like, RT_nLTR: Non-LTR (long terminal repeat) retrotransposon and non-LTR retrovirus reverse transcriptase (RT). This subfamily contains both non-LTR retrotransposons and non-LTR retrovirus RTs. RTs catalyze the conversion of single-stranded RNA into double-stranded DNA for integration into host chromosomes. RT is a multifunctional enzyme with RNA-directed DNA polymerase, DNA dir…	-	-	-	-	PZC78256.1 hypothetical protein B5X24_HaOG202328 [Helicoverpa armigera] 3.73e-258	Autographa gamma genome assembly, chromosome: 14 7.83e-26
TRINITY_DN71790_c0_g1	2.08546	7.64693	-1.87452	0.000706486	0.0301011	down	-	-	-	-	-	-	-
TRINITY_DN23531_c0_g1	14.7022	3.51917	2.06272	1.64209e-07	7.11763e-05	up	-	-	-	-	-	XP_013190484.1 PREDICTED: ice-structuring glycoprotein-like [Amyelois transitella] 3.04e-13	-
TRINITY_DN59879_c3_g1	32.2188	107.679	-1.74076	0.000427114	0.0214026	down	-	-	-	-	-	XP_013185979.1 PREDICTED: zonadhesin-like [Amyelois transitella] 6.90e-82	-
TRINITY_DN75291_c5_g3	8.05914	20.0976	-1.31832	0.000287039	0.0166766	down	-	-	-	-	-	-	Blastobasis lacticolella genome assembly, chromosome: 23 4.94e-27
TRINITY_DN61190_c0_g1	9.02868	29.4602	-1.70618	0.000454017	0.0221531	down	-	pfam01395, PBP_GOBP, PBP/GOBP family. The olfactory receptors of terrestrial animals exist in an aqueous environment, yet detect odorants that are primarily hydrophobic. The aqueous solubility of hydrophobic odorants is thought to be greatly enhanced via odorant binding proteins which exist in the extracellular fluid surrounding the odorant receptors. This family is composed of pheromone binding …	-	-	GO:0003008, system process;GO:0003674, molecular_function;GO:0005488, binding;GO:0005549, odorant binding;GO:0005575, cellular_component;GO:0005576, extracellular region;GO:0005615, extracellular space;GO:0007600, sensory perception;GO:0007606, sensory perception of chemical stimulus;GO:0007608, sensory perception of smell;GO:0007610, behavior;GO:0007635, chemosensory behavior;GO:0008150, biologi…	XP_013186089.1 PREDICTED: general odorant-binding protein 56a-like [Amyelois transitella] 2.00e-84	PREDICTED: Amyelois transitella general odorant-binding protein 56a-like (LOC106131520), mRNA 1.24e-129
TRINITY_DN51775_c0_g1	10.2967	29.3762	-1.51246	0.00089605	0.0349697	down	-	-	-	-	GO:0000003, reproduction;GO:0000018, regulation of DNA recombination;GO:0000785, chromatin;GO:0000988, transcription factor activity, protein binding;GO:0000990, transcription factor activity, core RNA polymerase binding;GO:0000991, transcription factor activity, core RNA polymerase II binding;GO:0001756, somitogenesis;GO:0002064, epithelial cell development;GO:0002065, columnar/cuboidal epitheli…	XP_026762077.1 transcription elongation factor SPT6 [Galleria mellonella] 1.25e-30	-
TRINITY_DN72130_c1_g2	2.56602	8.13083	-1.66387	0.000403569	0.0206378	down	-	-	-	-	-	-	-
TRINITY_DN65550_c0_g1	3.239	9.33961	-1.52781	0.000232799	0.0145889	down	-	pfam13520, AA_permease_2, Amino acid permease. 2.25e-11	-	KOG1287, KOG1287, KOG1287, Amino acid transporters [Amino acid transport and metabolism]. 7.96e-131	GO:0000820, regulation of glutamine family amino acid metabolic process;GO:0000821, regulation of arginine metabolic process;GO:0002376, immune system process;GO:0003333, amino acid transmembrane transport;GO:0003674, molecular_function;GO:0005215, transporter activity;GO:0005342, organic acid transmembrane transporter activity;GO:0005575, cellular_component;GO:0005622, intracellular;GO:0005623, …	XP_013201211.1 PREDICTED: large neutral amino acids transporter small subunit 2 [Amyelois transitella] 8.16e-307	PREDICTED: Amyelois transitella large neutral amino acids transporter small subunit 2 (LOC106143628), mRNA 0.0
TRINITY_DN71508_c4_g3	33.338	6.50541	2.35746	1.06187e-08	7.8903e-06	up	-	-	-	-	-	-	Endotricha flammealis genome assembly, chromosome: 3 5.75e-11
TRINITY_DN72290_c1_g2	96.4008	43.5035	1.14792	4.20421e-06	0.000896221	up	-	-	-	-	-	-	-
TRINITY_DN68510_c2_g4	12.0688	52.1454	-2.11125	8.47531e-06	0.00148931	down	-	-	-	-	-	XP_013192356.1 PREDICTED: zonadhesin-like [Amyelois transitella] 2.64e-105	-
TRINITY_DN68510_c2_g7	64.052	260.677	-2.02495	9.52774e-05	0.00832139	down	-	-	-	-	-	XP_013192356.1 PREDICTED: zonadhesin-like [Amyelois transitella] 1.59e-11	-
TRINITY_DN55629_c0_g1	5.2093	14.8386	-1.51019	8.59565e-05	0.00778909	down	-	-	-	-	-	-	PREDICTED: Galleria mellonella uncharacterized LOC113510880 (LOC113510880), transcript variant X2, mRNA 7.31e-17
TRINITY_DN65805_c0_g3	13.1765	5.30319	1.31304	0.00094383	0.0360973	up	cd00707, Pancreat_lipase_like, Pancreatic lipase-like enzymes. Lipases are esterases that can hydrolyze long-chain acyl-triglycerides into di- and monoglycerides, glycerol, and free fatty acids at a water/lipid interface. A typical feature of lipases is "interfacial activation," the process of becoming active at the lipid/water interface, although several examples of lipases have been identified …	-	-	-	-	XP_021194117.1 pancreatic triacylglycerol lipase-like [Helicoverpa armigera] 4.01e-41	-
TRINITY_DN76480_c0_g1	2.92017	0.367261	2.99117	2.53583e-05	0.00323281	up	-	-	-	-	-	KZR99127.1 Uncharacterized protein APZ42_005135 [Daphnia magna] 1.03e-09	-
TRINITY_DN62374_c0_g2	1.77373	0.736135	1.26875	0.00013762	0.0102847	up	-	-	-	-	-	RVE40865.1 hypothetical protein evm_014484 [Chilo suppressalis] 3.30e-271	Limenitis camilla genome assembly, chromosome: 22 9.79e-70
TRINITY_DN62244_c8_g4	19.9526	6.32573	1.65727	0.000767957	0.031803	up	-	-	-	-	-	-	-
TRINITY_DN69303_c1_g2	17.9355	48.1129	-1.42361	0.000236589	0.0146816	down	-	-	K12275-ko04141 Protein processing in endoplasmic reticulum;ko03060 Protein export	KOG2927, KOG2927, KOG2927, Membrane component of ER protein translocation complex [Intracellular trafficking, secretion, and vesicular transport]. 1.58e-11	GO:0003674, molecular_function;GO:0005215, transporter activity;GO:0005575, cellular_component;GO:0005622, intracellular;GO:0005623, cell;GO:0005737, cytoplasm;GO:0005783, endoplasmic reticulum;GO:0005789, endoplasmic reticulum membrane;GO:0005791, rough endoplasmic reticulum;GO:0005829, cytosol;GO:0006605, protein targeting;GO:0006612, protein targeting to membrane;GO:0006613, cotranslational pr…	XP_022124342.1 translocation protein SEC62-like, partial [Pieris rapae] 1.07e-34	PREDICTED: Amyelois transitella translocation protein SEC62 (LOC106129245), mRNA 1.54e-59
TRINITY_DN66837_c3_g5	7.29739	1.98059	1.88145	7.58339e-05	0.00706886	up	-	pfam02100, ODC_AZ, Ornithine decarboxylase antizyme. This family consists of ornithine decarboxylase antizyme proteins. The polyamine biosynthetic enzyme ornithine decarboxylase (ODC) is degraded by the 26 S proteasome via a ubiquitin-independent pathway. Its degradation is greatly accelerated by association with the polyamine-induced regulatory protein antizyme 1 (AZ1). 4.98e-06	-	KOG4387, KOG4387, KOG4387, Ornithine decarboxylase antizyme [Amino acid transport and metabolism]. 2.99e-17	GO:0003674, molecular_function;GO:0004857, enzyme inhibitor activity;GO:0005575, cellular_component;GO:0005622, intracellular;GO:0005623, cell;GO:0005634, nucleus;GO:0005737, cytoplasm;GO:0005829, cytosol;GO:0006521, regulation of cellular amino acid metabolic process;GO:0006576, cellular biogenic amine metabolic process;GO:0006595, polyamine metabolic process;GO:0006807, nitrogen compound metabo…	XP_037811827.1 LOW QUALITY PROTEIN: ornithine decarboxylase antizyme [Lucilia sericata] 9.01e-103	PREDICTED: Lucilia cuprina ornithine decarboxylase antizyme (LOC111680057), mRNA 0.0
TRINITY_DN72128_c0_g3	4.6231	11.6106	-1.32851	0.000306965	0.0173927	down	-	pfam00201, UDPGT, UDP-glucoronosyl and UDP-glucosyl transferase. 1.43e-07	K00699-ko00980 Metabolism of xenobiotics by cytochrome P450;ko00830 Retinol metabolism;ko00982 Drug metabolism - cytochrome P450;ko00053 Ascorbate and aldarate metabolism;ko00860 Porphyrin and chlorophyll metabolism;ko00500 Starch and sucrose metabolism;ko00040 Pentose and glucuronate interconversions;ko00140 Steroid hormone biosynthesis;ko00983 Drug metabolism - other enzymes	-	GO:0003674, molecular_function;GO:0003824, catalytic activity;GO:0005575, cellular_component;GO:0005622, intracellular;GO:0005623, cell;GO:0005737, cytoplasm;GO:0005783, endoplasmic reticulum;GO:0006011, UDP-glucose metabolic process;GO:0006139, nucleobase-containing compound metabolic process;GO:0006725, cellular aromatic compound metabolic process;GO:0006793, phosphorus metabolic process;GO:000…	XP_013198817.1 PREDICTED: UDP-glucuronosyltransferase 2B18-like [Amyelois transitella] 2.43e-144	-
TRINITY_DN75949_c0_g1	0.155505	0.590889	-1.92592	0.000775361	0.0319569	down	cd11237, Sema_1A, The Sema domain, a protein interacting module, of semaphorin 1A (Sema1A). Sema1A is a transmembrane protein. It has been shown to mediate the defasciculation of motor axon bundles at specific choice points. Sema1A binds to its receptor plexin A (PlexA), which in turn triggers downstream signaling events involving the receptor tyrosine kinase Otk, the evolutionarily conserved fla…	pfam01403, Sema, Sema domain. The Sema domain occurs in semaphorins, which are a large family of secreted and transmembrane proteins, some of which function as repellent signals during axon guidance. Sema domains also occur in the hepatocyte growth factor receptor and plexin-A3. 2.87e-93	K06842-ko04360 Axon guidance	KOG3611, KOG3611, KOG3611, Semaphorins [Signal transduction mechanisms]. 2.03e-138	GO:0000003, reproduction;GO:0003006, developmental process involved in reproduction;GO:0003674, molecular_function;GO:0005102, signaling receptor binding;GO:0005488, binding;GO:0005515, protein binding;GO:0007275, multicellular organism development;GO:0007423, sensory organ development;GO:0007548, sex differentiation;GO:0008150, biological_process;GO:0009653, anatomical structure morphogenesis;GO…	XP_026763127.1 semaphorin-1A isoform X3 [Galleria mellonella] 0.0	PREDICTED: Trichoplusia ni semaphorin-1A (LOC113494825), transcript variant X2, mRNA 6.39e-41
TRINITY_DN76719_c5_g1	0.607125	1.53841	-1.34137	0.00029236	0.016859	down	-	-	-	-	-	-	-
TRINITY_DN68054_c0_g4	7.81436	2.71012	1.52777	0.00116933	0.0413189	up	cd09807, retinol-DH_like_SDR_c, retinol dehydrogenases (retinol-DHs), classical (c) SDRs. Classical SDR-like subgroup containing retinol-DHs and related proteins. Retinol is processed by a medium chain alcohol dehydrogenase followed by retinol-DHs. Proteins in this subfamily share the glycine-rich NAD-binding motif of the classical SDRs, have a partial match to the canonical active site tetrad, b…	pfam00106, adh_short, short chain dehydrogenase. This family contains a wide variety of dehydrogenases. 1.28e-07	-	KOG1208, KOG1208, KOG1208, Dehydrogenases with different specificities (related to short-chain alcohol dehydrogenases) [Secondary metabolites biosynthesis, transport and catabolism]. 2.42e-22	-	XP_013189184.1 PREDICTED: retinol dehydrogenase 13-like [Amyelois transitella] 9.39e-53	-
TRINITY_DN68054_c0_g3	19.7437	5.55549	1.82941	4.59487e-05	0.00499995	up	cd05327, retinol-DH_like_SDR_c_like, retinol dehydrogenase (retinol-DH), Light dependent Protochlorophyllide (Pchlide) OxidoReductase (LPOR) and related proteins, classical (c) SDRs. Classical SDR subgroup containing retinol-DHs, LPORs, and related proteins. Retinol is processed by a medium chain alcohol dehydrogenase followed by retinol-DHs. Pchlide reductases act in chlorophyll biosynthesis. Th…	-	-	-	-	XP_013192128.1 PREDICTED: retinol dehydrogenase 13-like [Amyelois transitella] 8.13e-24	-
TRINITY_DN68054_c0_g1	11.397	2.81913	2.01533	3.27309e-06	0.000736062	up	-	-	-	-	-	-	-
TRINITY_DN57630_c0_g1	65.5276	23.6721	1.46892	1.28486e-11	3.34152e-08	up	cd00707, Pancreat_lipase_like, Pancreatic lipase-like enzymes. Lipases are esterases that can hydrolyze long-chain acyl-triglycerides into di- and monoglycerides, glycerol, and free fatty acids at a water/lipid interface. A typical feature of lipases is "interfacial activation," the process of becoming active at the lipid/water interface, although several examples of lipases have been identified …	pfam00151, Lipase, Lipase. 1.50e-37	-	-	GO:0003674, molecular_function;GO:0003824, catalytic activity;GO:0006629, lipid metabolic process;GO:0008150, biological_process;GO:0008152, metabolic process;GO:0009056, catabolic process;GO:0016042, lipid catabolic process;GO:0016298, lipase activity;GO:0016787, hydrolase activity;GO:0016788, hydrolase activity, acting on ester bonds;GO:0044238, primary metabolic process;GO:0071704, organic sub…	XP_013183841.1 PREDICTED: pancreatic lipase-related protein 2-like [Amyelois transitella] 7.28e-192	PREDICTED: Amyelois transitella pancreatic lipase-related protein 2-like (LOC106129730), mRNA 3.86e-161
TRINITY_DN64516_c0_g1	5.90987	2.15623	1.45462	3.4306e-07	0.000125866	up	-	-	-	KOG4237, KOG4237, KOG4237, Extracellular matrix protein slit, contains leucine-rich and EGF-like repeats [Extracellular structures, Signal transduction mechanisms]. 3.98e-07	GO:0002165, instar larval or pupal development;GO:0007154, cell communication;GO:0007165, signal transduction;GO:0007275, multicellular organism development;GO:0008150, biological_process;GO:0009719, response to endogenous stimulus;GO:0009725, response to hormone;GO:0009791, post-embryonic development;GO:0009987, cellular process;GO:0010033, response to organic substance;GO:0014070, response to o…	XP_013186909.1 PREDICTED: protein singed wings 2 isoform X1 [Amyelois transitella] 2.13e-275	PREDICTED: Plutella xylostella protein singed wings 2 (LOC105384445), mRNA 2.89e-84
TRINITY_DN70648_c3_g1	0.223376	5.11452	-4.51706	6.06321e-07	0.000196121	down	-	-	-	-	-	-	-
TRINITY_DN70436_c6_g1	2.73395	0.996165	1.45653	0.00048512	0.0232777	up	-	-	-	-	-	-	-
TRINITY_DN65639_c0_g2	240.736	119.519	1.01021	1.04673e-06	0.000309345	up	-	-	-	-	-	XP_004930609.1 U1 small nuclear ribonucleoprotein A [Bombyx mori] 1.42e-06	-
TRINITY_DN58720_c5_g2	0.320056	1.04215	-1.70316	0.00117698	0.0414203	down	-	-	-	-	-	XP_026762826.2 uncharacterized protein LOC113521491 [Galleria mellonella] 2.25e-111	-
TRINITY_DN74689_c2_g3	1.30264	5.39095	-2.0491	0.000458152	0.022313	down	-	-	-	-	-	-	PREDICTED: Amyelois transitella 1,4-alpha-glucan-branching enzyme (LOC106143428), transcript variant X2, mRNA 1.48e-41
TRINITY_DN76859_c11_g1	3.57408	11.3804	-1.67091	9.97377e-05	0.00856065	down	cd02196, PurM, PurM (Aminoimidazole Ribonucleotide [AIR] synthetase), one of eleven enzymes required for purine biosynthesis, catalyzes the conversion of formylglycinamide ribonucleotide (FGAM) and ATP to AIR, ADP, and Pi, the fifth step in de novo purine biosynthesis. The N-terminal domain of PurM is related to the ATP-binding domains of hydrogen expression/formation protein HypE, the AIR syntha…	pfam01071, GARS_A, Phosphoribosylglycinamide synthetase, ATP-grasp (A) domain. Phosphoribosylglycinamide synthetase catalyzes the second step in the de novo biosynthesis of purine. The reaction catalyzed by Phosphoribosylglycinamide synthetase is the ATP- dependent addition of 5-phosphoribosylamine to glycine to form 5'phosphoribosylglycinamide. This domain is related to the ATP-grasp domain of b…	K11787-ko00230 Purine metabolism;ko00670 One carbon pool by folate	KOG0237, KOG0237, KOG0237, Glycinamide ribonucleotide synthetase (GARS)/Aminoimidazole ribonucleotide synthetase (AIRS) [Nucleotide transport and metabolism]. 1.38e-118	GO:0001505, regulation of neurotransmitter levels;GO:0003674, molecular_function;GO:0003824, catalytic activity;GO:0004637, phosphoribosylamine-glycine ligase activity;GO:0004641, phosphoribosylformylglycinamidine cyclo-ligase activity;GO:0004644, phosphoribosylglycinamide formyltransferase activity;GO:0005575, cellular_component;GO:0005622, intracellular;GO:0005623, cell;GO:0005737, cytoplasm;GO…	XP_013193420.1 PREDICTED: trifunctional purine biosynthetic protein adenosine-3 isoform X1 [Amyelois transitella] 0.0	Zerene cesonia trifunctional purine biosynthetic protein adenosine-3 transcript variant X1 (LOC119830621), mRNA 0.0
TRINITY_DN60741_c2_g1	13.4411	29.4969	-1.13391	0.000280063	0.0164415	down	-	-	-	-	GO:0000003, reproduction;GO:0003006, developmental process involved in reproduction;GO:0003674, molecular_function;GO:0003824, catalytic activity;GO:0004659, prenyltransferase activity;GO:0005575, cellular_component;GO:0005622, intracellular;GO:0005623, cell;GO:0005737, cytoplasm;GO:0005739, mitochondrion;GO:0006732, coenzyme metabolic process;GO:0006733, oxidoreduction coenzyme metabolic process…	XP_013195509.1 PREDICTED: hemicentin-1-like isoform X1 [Amyelois transitella] 5.61e-50	Mamestra brassicae genome assembly, chromosome: 30 1.36e-15
TRINITY_DN70505_c0_g2	17.6081	39.2475	-1.15636	0.000865905	0.0342774	down	sd00045, ANK, ankyrin repeats. Ankyrin repeats are one of the most abundant repeat motifs, and generally function as scaffolds for protein-protein interactions in processes including cell cycle, transcriptional regulation, signal transduction, vesicular trafficking, and inflammatory response. Although predominantly found in eukaryotic proteins, they are also found in some bacterial and viral prot…	-	K04734-ko04210 Apoptosis;ko04668 TNF signaling pathway;ko04064 NF-kappa B signaling pathway;ko04722 Neurotrophin signaling pathway;ko04621 NOD-like receptor signaling pathway;ko04024 cAMP signaling pathway;ko04622 RIG-I-like receptor signaling pathway;ko04620 Toll-like receptor signaling pathway;ko04920 Adipocytokine signaling pathway;ko04623 Cytosolic DNA-sensing pathway;ko04660 T cell receptor …	KOG4177, KOG4177, KOG4177, Ankyrin [Cell wall/membrane/envelope biogenesis]. 5.18e-06	GO:0000003, reproduction;GO:0000060, protein import into nucleus, translocation;GO:0001889, liver development;GO:0002064, epithelial cell development;GO:0002065, columnar/cuboidal epithelial cell differentiation;GO:0002066, columnar/cuboidal epithelial cell development;GO:0002218, activation of innate immune response;GO:0002221, pattern recognition receptor signaling pathway;GO:0002224, toll-like…	XP_013187316.1 PREDICTED: NF-kappa-B inhibitor cactus [Amyelois transitella] 3.70e-111	-
TRINITY_DN66177_c0_g1	4.49442	48.0682	-3.41888	0.00101524	0.0376653	down	-	-	-	-	-	-	-
TRINITY_DN76787_c9_g1	0.612987	1.83402	-1.58108	0.000410956	0.0208338	down	-	-	-	KOG1366, KOG1366, KOG1366, Alpha-macroglobulin [Posttranslational modification, protein turnover, chaperones]. 7.87e-30	GO:0001700, embryonic development via the syncytial blastoderm;GO:0002009, morphogenesis of an epithelium;GO:0003674, molecular_function;GO:0005198, structural molecule activity;GO:0005575, cellular_component;GO:0005576, extracellular region;GO:0005615, extracellular space;GO:0005623, cell;GO:0005886, plasma membrane;GO:0005911, cell-cell junction;GO:0005918, septate junction;GO:0006810, transpor…	XP_013197759.1 PREDICTED: CD109 antigen [Amyelois transitella] 0.0	PREDICTED: Amyelois transitella CD109 antigen (LOC106140680), mRNA 0.0
TRINITY_DN58885_c0_g1	108.047	43.7016	1.3059	1.29954e-07	5.92933e-05	up	-	-	-	-	-	-	Endotricha flammealis genome assembly, chromosome: 1 3.72e-51
TRINITY_DN76163_c2_g2	4.37655	14.4736	-1.72555	2.89994e-05	0.00356915	down	cd05856, IgI_2_FGFRL1-like, Second immunoglobulin (Ig)-like domain of fibroblast growth factor (FGF) receptor_like-1(FGFRL1); member of the I-set of IgSF domains. The members here are composed of the second immunoglobulin (Ig)-like domain of fibroblast growth factor (FGF) receptor like-1(FGFRL1). FGFRL1 is comprised of a signal peptide, three extracellular Ig-like modules, a transmembrane segment…	pfam07679, I-set, Immunoglobulin I-set domain. 8.49e-06	-	KOG3513, KOG3513, KOG3513, Neural cell adhesion molecule L1 [Signal transduction mechanisms]. 3.16e-06	-	XP_013195509.1 PREDICTED: hemicentin-1-like isoform X1 [Amyelois transitella] 3.26e-270	-
TRINITY_DN58637_c2_g4	16.2482	7.91046	1.03845	0.000165475	0.0113575	up	-	-	-	-	-	-	Endotricha flammealis genome assembly, chromosome: Z 1.27e-15
TRINITY_DN69691_c1_g3	49.3796	132.195	-1.42068	0.000232183	0.0145854	down	cd02083, P-type_ATPase_SERCA, sarco/endoplasmic reticulum Ca(2+)-ATPase (SERCA), similar to mammalian ATP2A1-3/SERCA1-3. SERCA is a transmembrane (Ca2+)-ATPase and a major regulator of Ca(2+) homeostasis and contractility in cardiac and skeletal muscle. It re-sequesters cytoplasmic Ca(2+) to the sarco/endoplasmic reticulum store, thereby also terminating Ca(2+)-induced signaling such as in muscle…	pfam00122, E1-E2_ATPase, E1-E2 ATPase. 6.95e-17	K05853-ko04972 Pancreatic secretion;ko04022 cGMP - PKG signaling pathway;ko04020 Calcium signaling pathway	KOG0202, KOG0202, KOG0202, Ca2+ transporting ATPase [Inorganic ion transport and metabolism]. 5.67e-72	GO:0000003, reproduction;GO:0000166, nucleotide binding;GO:0001505, regulation of neurotransmitter levels;GO:0001664, G-protein coupled receptor binding;GO:0002026, regulation of the force of heart contraction;GO:0002027, regulation of heart rate;GO:0002064, epithelial cell development;GO:0002065, columnar/cuboidal epithelial cell differentiation;GO:0002066, columnar/cuboidal epithelial cell deve…	ASO76388.1 sarcoplasmic/endoplasmic Calcium-transporting ATPase type reticulum, partial [Spodoptera littoralis] 1.32e-156	PREDICTED: Amyelois transitella calcium-transporting ATPase sarcoplasmic/endoplasmic reticulum type (LOC106138853), transcript variant X4, mRNA 0.0
TRINITY_DN72328_c0_g1	1.89188	0.507879	1.89727	0.000425274	0.0213516	up	cd01644, RT_pepA17, RT_pepA17: Reverse transcriptase (RTs) in retrotransposons. This subfamily represents the RT domain of a multifunctional enzyme. C-terminal to the RT domain is a domain homologous to aspartic proteinases (corresponding to Merops family A17) encoded by retrotransposons and retroviruses. RT catalyzes DNA replication from an RNA template and is responsible for the replication of …	pfam03564, DUF1759, Protein of unknown function (DUF1759). This is a family of proteins of unknown function. Most of the members are gag-polyproteins. 7.55e-23	-	-	-	XP_021188248.1 uncharacterized protein LOC110374727 [Helicoverpa armigera] 0.0	Melitaea cinxia genome assembly, chromosome: 26 0.0
TRINITY_DN73416_c0_g6	1.1168	0.481906	1.21255	0.000403916	0.0206378	up	-	pfam18701, DUF5641, Family of unknown function (DUF5641). This presumed domain is found in a range of retrotransposon polyproteins. 2.73e-26	-	-	-	XP_037876336.1 uncharacterized protein LOC110384866 [Bombyx mori] 3.97e-280	Cosmia trapezina genome assembly, chromosome: 1 3.91e-13
TRINITY_DN69777_c2_g3	99.7657	49.6356	1.00717	6.10492e-05	0.00613014	up	cd04280, ZnMc_astacin_like, Zinc-dependent metalloprotease, astacin_like subfamily or peptidase family M12A, a group of zinc-dependent proteolytic enzymes with a HExxH zinc-binding site/active site. Members of this family may have an amino terminal propeptide, which is cleaved to yield the active protease domain, which is consequently always found at the N-terminus in multi-domain architectures. …	pfam01400, Astacin, Astacin (Peptidase family M12A). The members of this family are enzymes that cleave peptides. These proteases require zinc for catalysis. Members of this family contain two conserved disulphide bridges, these are joined 1-4 and 2-3. Members of this family have an amino terminal propeptide which is cleaved to give the active protease domain. All other linked domains are found t…	-	KOG3714, KOG3714, KOG3714, Meprin A metalloprotease [Posttranslational modification, protein turnover, chaperones]. 1.02e-11	GO:0003674, molecular_function;GO:0003824, catalytic activity;GO:0004175, endopeptidase activity;GO:0004222, metalloendopeptidase activity;GO:0005575, cellular_component;GO:0005576, extracellular region;GO:0005615, extracellular space;GO:0006508, proteolysis;GO:0006807, nitrogen compound metabolic process;GO:0006928, movement of cell or subcellular component;GO:0008150, biological_process;GO:0008…	AWW91899.1 hatching enzyme [Samia cynthia cynthia] 2.85e-47	Lysandra coridon genome assembly, chromosome: 10 1.62e-58
TRINITY_DN72284_c2_g1	25.8162	11.6925	1.14269	1.10044e-09	1.30087e-06	up	cd01647, RT_LTR, RT_LTR: Reverse transcriptases (RTs) from retrotransposons and retroviruses which have long terminal repeats (LTRs) in their DNA copies but not in their RNA template. RT catalyzes DNA replication from an RNA template, and is responsible for the replication of retroelements. An RT gene is usually indicative of a mobile element such as a retrotransposon or retrovirus. RTs are prese…	pfam01223, Endonuclease_NS, DNA/RNA non-specific endonuclease. 9.87e-14	-	-	GO:0000737, DNA catabolic process, endonucleolytic;GO:0006139, nucleobase-containing compound metabolic process;GO:0006259, DNA metabolic process;GO:0006308, DNA catabolic process;GO:0006309, apoptotic DNA fragmentation;GO:0006725, cellular aromatic compound metabolic process;GO:0006807, nitrogen compound metabolic process;GO:0006915, apoptotic process;GO:0006921, cellular component disassembly i…	XP_013185934.1 PREDICTED: uncharacterized protein LOC106131381 [Amyelois transitella] 4.40e-241	PREDICTED: Spodoptera frugiperda uncharacterized LOC118263773 (LOC118263773), mRNA 9.59e-117
TRINITY_DN75437_c2_g2	0.398122	1.9731	-2.30918	7.28332e-06	0.00133393	down	cd00312, Esterase_lipase, Esterases and lipases (includes fungal lipases, cholinesterases, etc.) These enzymes act on carboxylic esters (EC: 3.1.1.-). The catalytic apparatus involves three residues (catalytic triad): a serine, a glutamate or aspartate and a histidine.These catalytic residues are responsible for the nucleophilic attack on the carbonyl carbon atom of the ester bond. In contrast wi…	pfam00135, COesterase, Carboxylesterase family. 1.40e-97	K01049-ko00564 Glycerophospholipid metabolism;ko04725 Cholinergic synapse	KOG4389, KOG4389, KOG4389, Acetylcholinesterase/Butyrylcholinesterase [Signal transduction mechanisms]. 1.33e-166	GO:0001101, response to acid chemical;GO:0001503, ossification;GO:0001505, regulation of neurotransmitter levels;GO:0001507, acetylcholine catabolic process in synaptic cleft;GO:0001540, amyloid-beta binding;GO:0001649, osteoblast differentiation;GO:0001654, eye development;GO:0001919, regulation of receptor recycling;GO:0001975, response to amphetamine;GO:0002076, osteoblast development;GO:00027…	KAF9791337.1 hypothetical protein SFRURICE_021503 [Spodoptera frugiperda] 0.0	Thyatira batis genome assembly, chromosome: 3 5.54e-40
TRINITY_DN75437_c2_g1	0.479081	1.83504	-1.93747	0.000223794	0.0143003	down	-	-	-	-	-	-	Apotomis turbidana genome assembly, chromosome: Z 2.88e-64
TRINITY_DN67543_c0_g3	42.7365	102.341	-1.25984	4.6954e-05	0.00506694	down	-	-	-	-	-	XP_013196527.1 PREDICTED: ninjurin-1-like [Amyelois transitella] 3.70e-11	-
TRINITY_DN67543_c0_g1	11.8645	34.6402	-1.5458	1.62162e-07	7.11763e-05	down	-	pfam04923, Ninjurin, Ninjurin. Ninjurin (nerve injury-induced protein) is involved in nerve regeneration and in the formation and function in some tissues. 1.63e-27	-	-	GO:0007155, cell adhesion;GO:0008150, biological_process;GO:0022610, biological adhesion	XP_013196527.1 PREDICTED: ninjurin-1-like [Amyelois transitella] 6.01e-114	PREDICTED: Amyelois transitella ninjurin-1-like (LOC106139595), mRNA 2.01e-83
TRINITY_DN52547_c0_g2	2.20614	0.490308	2.16976	4.66284e-05	0.00505277	up	-	-	-	-	-	-	-
TRINITY_DN75838_c6_g2	1.19139	2.4553	-1.04325	0.000989916	0.0371552	down	sd00039, 7WD40, WD40 repeats in seven bladed beta propellers. The WD40 repeat is found in a number of eukaryotic proteins that cover a wide variety of functions including adaptor/regulatory modules in signal transduction, pre-mRNA processing, and cytoskeleton assembly. It typically contains a GH dipeptide 11-24 residues from its N-terminus and the WD dipeptide at its C-terminus and is 40 residues…	-	K14005-ko04141 Protein processing in endoplasmic reticulum	KOG0307, KOG0307, KOG0307, Vesicle coat complex COPII, subunit SEC31 [Intracellular trafficking, secretion, and vesicular transport]. 3.44e-113	GO:0003674, molecular_function;GO:0005198, structural molecule activity;GO:0005575, cellular_component;GO:0005622, intracellular;GO:0005623, cell;GO:0005737, cytoplasm;GO:0005783, endoplasmic reticulum;GO:0005794, Golgi apparatus;GO:0005795, Golgi stack;GO:0005798, Golgi-associated vesicle;GO:0006810, transport;GO:0006888, ER to Golgi vesicle-mediated transport;GO:0006900, vesicle budding from me…	XP_021190996.1 protein transport protein Sec31A [Helicoverpa armigera] 4.83e-257	PREDICTED: Amyelois transitella protein transport protein Sec31B-like (LOC106140882), partial mRNA 0.0
TRINITY_DN60983_c0_g3	11.6254	5.43425	1.09713	0.000108865	0.00889121	up	-	pfam00450, Peptidase_S10, Serine carboxypeptidase. 9.12e-40	-	KOG1283, KOG1283, KOG1283, Serine carboxypeptidases [Posttranslational modification, protein turnover, chaperones]. 5.90e-74	GO:0001523, retinoid metabolic process;GO:0003008, system process;GO:0003013, circulatory system process;GO:0003018, vascular process in circulatory system;GO:0003674, molecular_function;GO:0003824, catalytic activity;GO:0004180, carboxypeptidase activity;GO:0004185, serine-type carboxypeptidase activity;GO:0005575, cellular_component;GO:0005622, intracellular;GO:0005623, cell;GO:0005737, cytopla…	XP_013194017.1 PREDICTED: retinoid-inducible serine carboxypeptidase-like isoform X1 [Amyelois transitella] 4.78e-270	-
TRINITY_DN41093_c0_g1	4.03813	0.0883739	5.51392	8.08965e-07	0.000251609	up	-	-	-	-	-	-	-
TRINITY_DN48050_c0_g1	4.50762	0.13631	5.04741	0.00025995	0.015551	up	-	pfam01157, Ribosomal_L21e, Ribosomal protein L21e. 9.41e-36	K02889-ko03010 Ribosome	KOG1732, KOG1732, KOG1732, 60S ribosomal protein L21 [Translation, ribosomal structure and biogenesis]. 1.53e-38	GO:0000184, nuclear-transcribed mRNA catabolic process, nonsense-mediated decay;GO:0000956, nuclear-transcribed mRNA catabolic process;GO:0002181, cytoplasmic translation;GO:0003674, molecular_function;GO:0003735, structural constituent of ribosome;GO:0005198, structural molecule activity;GO:0005575, cellular_component;GO:0005622, intracellular;GO:0005623, cell;GO:0005737, cytoplasm;GO:0005829, c…	XP_029173527.1 60S ribosomal protein L21-like [Nylanderia fulva] 9.14e-48	-
TRINITY_DN55764_c0_g1	4.17652	0.55976	2.89942	2.67405e-07	0.00010537	up	-	-	-	-	-	-	-
TRINITY_DN75560_c3_g1	5.85766	19.027	-1.69965	0.00137156	0.0453817	down	-	-	-	-	-	-	1_Tps_b3v08 2.23e-60
TRINITY_DN69924_c1_g1	10.3025	108.516	-3.39683	2.54531e-10	4.72828e-07	down	-	-	-	-	-	-	-
TRINITY_DN75126_c3_g1	5.54754	12.923	-1.22002	0.000108069	0.00889121	down	-	-	-	KOG1217, KOG1217, KOG1217, Fibrillins and related proteins containing Ca2+-binding EGF-like domains [Signal transduction mechanisms]. 1.86e-09	GO:0003674, molecular_function;GO:0005198, structural molecule activity;GO:0005201, extracellular matrix structural constituent;GO:0005575, cellular_component;GO:0005576, extracellular region;GO:0005604, basement membrane;GO:0005605, basal lamina;GO:0008104, protein localization;GO:0008150, biological_process;GO:0009987, cellular process;GO:0016043, cellular component organization;GO:0030198, ext…	XP_013193399.1 PREDICTED: latent-transforming growth factor beta-binding protein 4-like isoform X1 [Amyelois transitella] 1.72e-314	PREDICTED: Trichoplusia ni fibulin-1-like (LOC113498015), transcript variant X1, mRNA 2.32e-80
TRINITY_DN76531_c4_g3	0.271385	2.69937	-3.31421	7.14805e-08	3.71799e-05	down	cd17421, MFS_MCT5, Monocarboxylate transporter 5 of the Major Facilitator Superfamily of transporters. Monocarboxylate transporter 5 (MCT5) is also called Solute carrier family 16 member 4 (SLC16A4). It is an orphan transporter expressed in the brain, muscle, liver, kidney, lung, ovary, placenta, and heart. It is a member of the monocarboxylate transporter (MCT) family, whose members include MCT1…	-	-	KOG2504, KOG2504, KOG2504, Monocarboxylate transporter [Carbohydrate transport and metabolism]. 8.80e-14	GO:0003008, system process;GO:0003014, renal system process;GO:0003674, molecular_function;GO:0005215, transporter activity;GO:0005342, organic acid transmembrane transporter activity;GO:0005575, cellular_component;GO:0006810, transport;GO:0006811, ion transport;GO:0006820, anion transport;GO:0008028, monocarboxylic acid transmembrane transporter activity;GO:0008150, biological_process;GO:0008509…	XP_013183968.1 PREDICTED: monocarboxylate transporter 9-like [Amyelois transitella] 0.0	PREDICTED: Amyelois transitella monocarboxylate transporter 9-like (LOC106129826), mRNA 0.0
TRINITY_DN75681_c5_g1	5.44617	11.9203	-1.13011	0.000142896	0.0105285	down	cd14689, bZIP_CREB3, Basic leucine zipper (bZIP) domain of Cyclic AMP-responsive element-binding protein 3 (CREB3) and similar proteins: a DNA-binding and dimerization domain. This subfamily is composed of CREB3 (also called LZIP or Luman), and the CREB3-like proteins CREB3L1 (or OASIS), CREB3L2, CREB3L3 (or CREBH), and CREB3L4 (or AIbZIP). They are type II membrane-associated members of the Basi…	-	K09048-ko04668 TNF signaling pathway;ko04925 Aldosterone synthesis and secretion;ko04022 cGMP - PKG signaling pathway;ko04725 Cholinergic synapse;ko04728 Dopaminergic synapse;ko04915 Estrogen signaling pathway;ko04962 Vasopressin-regulated water reabsorption;ko04024 cAMP signaling pathway;ko04911 Insulin secretion;ko04152 AMPK signaling pathway;ko04211 Longevity regulating pathway - mammal;ko0415…	KOG0709, KOG0709, KOG0709, CREB/ATF family transcription factor [Transcription]. 1.56e-09	GO:0000139, Golgi membrane;GO:0000785, chromatin;GO:0000976, transcription regulatory region sequence-specific DNA binding;GO:0000977, RNA polymerase II regulatory region sequence-specific DNA binding;GO:0000978, RNA polymerase II proximal promoter sequence-specific DNA binding;GO:0000981, RNA polymerase II transcription factor activity, sequence-specific DNA binding;GO:0000982, transcription fac…	XP_013196082.1 PREDICTED: cyclic AMP response element-binding protein A isoform X1 [Amyelois transitella] 4.94e-227	PREDICTED: Amyelois transitella cyclic AMP response element-binding protein A (LOC106139231), transcript variant X1, mRNA 1.91e-108
TRINITY_DN61827_c2_g1	36.1654	10.2147	1.82397	1.99859e-06	0.000514626	up	-	-	-	-	-	-	-
TRINITY_DN72978_c4_g1	1.56443	5.16201	-1.7223	0.00136627	0.0453649	down	-	-	-	-	-	-	-
TRINITY_DN65496_c1_g5	6.65389	2.99419	1.15203	9.85321e-05	0.0085367	up	-	pfam04083, Abhydro_lipase, Partial alpha/beta-hydrolase lipase region. This family corresponds to a N-terminal part of an alpha/beta hydrolase domain. 8.17e-22	K01052-ko00100 Steroid biosynthesis;ko04142 Lysosome	KOG2624, KOG2624, KOG2624, Triglyceride lipase-cholesterol esterase [Lipid transport and metabolism]. 9.90e-123	GO:0005575, cellular_component;GO:0005576, extracellular region;GO:0007586, digestion;GO:0008150, biological_process;GO:0032501, multicellular organismal process	XP_013190840.1 PREDICTED: lipase 3-like [Amyelois transitella] 3.23e-271	Lymantria monacha genome assembly, chromosome: 15 6.27e-26
TRINITY_DN72641_c2_g4	1.79812	17.0026	-3.2412	1.41251e-10	3.06126e-07	down	-	-	-	-	-	-	-
TRINITY_DN72641_c2_g1	2.29605	11.6002	-2.33692	3.84908e-07	0.000137128	down	-	-	-	-	-	-	-
TRINITY_DN72887_c2_g2	0.308205	1.27665	-2.05041	0.000852771	0.0340154	down	cd20028, FH_FOXL2, Forkhead (FH) domain found in Forkhead box protein L2 (FOXL2) and similar proteins. FOXL2 is a transcriptional regulator that is essential for ovary differentiation and maintenance, and repression of the genetic program for somatic testis determination. Mutations in the FOXL2 gene cause blepharophimosis-ptosis-epicanthus inversus syndrome (BPES) types I and II, a rare genetic d…	pfam00250, Forkhead, Forkhead domain. 2.47e-32	-	KOG3562, KOG3562, KOG3562, Forkhead/HNF-3-related transcription factor [Transcription]. 8.83e-31	GO:0000003, reproduction;GO:0003006, developmental process involved in reproduction;GO:0003674, molecular_function;GO:0003676, nucleic acid binding;GO:0003677, DNA binding;GO:0005488, binding;GO:0005575, cellular_component;GO:0005622, intracellular;GO:0005623, cell;GO:0005634, nucleus;GO:0007275, multicellular organism development;GO:0007530, sex determination;GO:0007538, primary sex determinatio…	XP_013189375.1 PREDICTED: forkhead box protein L2-like [Amyelois transitella] 3.92e-294	PREDICTED: Amyelois transitella forkhead box protein L2-like (LOC106133991), mRNA 0.0
TRINITY_DN76792_c2_g1	2.17159	6.05086	-1.47839	0.000561803	0.025633	down	-	-	-	-	-	-	-
TRINITY_DN46574_c0_g1	50.3592	2.70085	4.22077	0.000247523	0.0150757	up	-	-	-	-	-	-	-
TRINITY_DN62266_c0_g2	2.91851	1.26696	1.20386	0.000130101	0.00997873	up	-	-	-	-	-	-	Notodonta dromedarius genome assembly, chromosome: 24 1.09e-17
TRINITY_DN60305_c0_g1	62.247	30.8583	1.01234	8.69524e-06	0.00150189	up	-	-	-	-	-	-	-
TRINITY_DN57946_c3_g1	15.9334	6.80781	1.22679	0.000108003	0.00889121	up	-	-	-	-	-	-	-
TRINITY_DN63434_c0_g1	20.5674	132.243	-2.68476	0.0015185	0.0481544	down	-	-	-	-	-	AXY94914.1 mucin-like [Galleria mellonella] 1.77e-21	-
TRINITY_DN75378_c3_g1	120.704	54.1276	1.15704	4.53145e-06	0.000927948	up	-	-	-	-	-	XP_013184608.1 PREDICTED: membrane alanyl aminopeptidase-like [Amyelois transitella] 2.90e-26	-
TRINITY_DN71905_c2_g2	0.158176	5.00947	-4.98505	3.61184e-05	0.00421224	down	-	pfam00858, ASC, Amiloride-sensitive sodium channel. 3.89e-06	-	-	-	XP_013190448.1 PREDICTED: sodium channel protein Nach-like [Amyelois transitella] 2.41e-170	-
TRINITY_DN75702_c1_g1	0.854181	2.30024	-1.42917	0.000487499	0.0233488	down	-	-	-	-	-	-	Ennomos fuscantarius genome assembly, chromosome: 26 5.70e-65
TRINITY_DN65526_c2_g2	234.11	733.789	-1.64818	0.000834593	0.0335476	down	-	-	-	-	-	-	Noctua pronuba genome assembly, chromosome: 10 3.32e-11
TRINITY_DN56786_c0_g2	25.9549	8.93245	1.53888	7.39549e-05	0.00698626	up	-	-	-	-	-	-	-
TRINITY_DN64029_c0_g3	51.7791	24.383	1.08649	8.79988e-06	0.00150565	up	-	-	K01312-ko04972 Pancreatic secretion;ko04974 Protein digestion and absorption;ko04080 Neuroactive ligand-receptor interaction	-	-	XP_026739087.1 trypsin, alkaline C-like [Trichoplusia ni] 1.21e-30	-
TRINITY_DN64029_c0_g1	233.718	91.7251	1.34938	3.00283e-09	2.78909e-06	up	-	-	K01312-ko04972 Pancreatic secretion;ko04974 Protein digestion and absorption;ko04080 Neuroactive ligand-receptor interaction	-	-	XP_013197108.1 PREDICTED: trypsin CFT-1-like [Amyelois transitella] 2.14e-10	-
TRINITY_DN72364_c0_g2	0.699057	2.63588	-1.9148	0.00091998	0.0355195	down	-	-	K01374-ko04210 Apoptosis;ko04142 Lysosome	KOG1542, KOG1542, KOG1542, Cysteine proteinase Cathepsin F [Posttranslational modification, protein turnover, chaperones]. 9.43e-10	GO:0000323, lytic vacuole;GO:0003674, molecular_function;GO:0003824, catalytic activity;GO:0004175, endopeptidase activity;GO:0004197, cysteine-type endopeptidase activity;GO:0005575, cellular_component;GO:0005576, extracellular region;GO:0005615, extracellular space;GO:0005622, intracellular;GO:0005623, cell;GO:0005737, cytoplasm;GO:0005764, lysosome;GO:0005773, vacuole;GO:0006508, proteolysis;G…	XP_013192682.1 PREDICTED: cathepsin O-like [Amyelois transitella] 3.61e-99	-
TRINITY_DN66674_c1_g2	6.33417	15.9872	-1.33569	0.000475152	0.0228838	down	-	-	-	KOG4391, KOG4391, KOG4391, Predicted alpha/beta hydrolase BEM46 [General function prediction only]. 2.26e-09	GO:0001654, eye development;GO:0002084, protein depalmitoylation;GO:0003407, neural retina development;GO:0003674, molecular_function;GO:0003824, catalytic activity;GO:0004620, phospholipase activity;GO:0004622, lysophospholipase activity;GO:0005575, cellular_component;GO:0005622, intracellular;GO:0005623, cell;GO:0005737, cytoplasm;GO:0005886, plasma membrane;GO:0005887, integral component of pl…	XP_013184705.1 PREDICTED: monoacylglycerol lipase ABHD12-like [Amyelois transitella] 1.80e-158	-
TRINITY_DN65749_c0_g2	3.6598	33.7979	-3.2071	1.15353e-06	0.000329669	down	-	-	-	-	-	-	-
TRINITY_DN69947_c0_g3	6.46414	16.0917	-1.31578	0.000462294	0.0224727	down	-	pfam03096, Ndr, Ndr family. This family consists of proteins from different gene families: Ndr1/RTP/Drg1, Ndr2, and Ndr3. Their similarity was previously noted. The precise molecular and cellular function of members of this family is still unknown. Yet, they are known to be involved in cellular differentiation events. The Ndr1 group was the first to be discovered. Their expression is repressed by…	-	KOG2931, KOG2931, KOG2931, Differentiation-related gene 1 protein (NDR1 protein), related proteins [Function unknown]. 9.91e-16	-	XP_013189049.1 PREDICTED: uncharacterized protein ZK1073.1 isoform X6 [Amyelois transitella] 2.64e-232	PREDICTED: Amyelois transitella uncharacterized protein ZK1073.1 (LOC106133732), transcript variant X7, mRNA 0.0
TRINITY_DN74603_c1_g4	213.536	105.066	1.02318	0.00119879	0.0418482	up	-	-	-	-	-	-	-
TRINITY_DN72861_c1_g1	13.3481	30.1113	-1.17367	0.000170055	0.0114836	down	cd17352, MFS_MCT_SLC16, Monocarboxylate transporter (MCT) family of the Major Facilitator Superfamily of transporters. The animal Monocarboxylate transporter (MCT) family is also called Solute carrier family 16 (SLC16 or SLC16A). It is composed of 14 members, MCT1-14. MCTs play an integral role in cellular metabolism via lactate transport and have been implicated in metabolic synergy in tumors. M…	-	-	KOG2504, KOG2504, KOG2504, Monocarboxylate transporter [Carbohydrate transport and metabolism]. 9.10e-19	GO:0003674, molecular_function;GO:0005215, transporter activity;GO:0005342, organic acid transmembrane transporter activity;GO:0005575, cellular_component;GO:0006810, transport;GO:0006811, ion transport;GO:0006820, anion transport;GO:0008028, monocarboxylic acid transmembrane transporter activity;GO:0008150, biological_process;GO:0008509, anion transmembrane transporter activity;GO:0008514, organ…	XP_013193591.1 PREDICTED: uncharacterized protein LOC106137323 [Amyelois transitella] 0.0	PREDICTED: Amyelois transitella uncharacterized LOC106137323 (LOC106137323), mRNA 2.14e-108
TRINITY_DN62994_c2_g1	0.99478	12.9474	-3.70214	6.10828e-07	0.000196121	down	-	-	-	-	-	-	Noctua fimbriata genome assembly, chromosome: 22 1.22e-51
TRINITY_DN73581_c0_g1	3.9099	15.7021	-2.00576	1.78501e-06	0.000473701	down	-	pfam12924, APP_Cu_bd, Copper-binding of amyloid precursor, CuBD. This short domain, part of the extra-cellular N-terminus of the amyloid precursor protein, APP, can bind both copper and zinc, CuBD. The structure of Cu2+-bound CuBD reveals that the metal ligands are His147, His151, Tyr168 and two water molecules, which are arranged in a square pyramidal geometry. The structure of Cu+-bound CuBD is…	K04520-ko04726 Serotonergic synapse	KOG3540, KOG3540, KOG3540, Beta amyloid precursor protein [General function prediction only]. 6.50e-12	GO:0000003, reproduction;GO:0000122, negative regulation of transcription by RNA polymerase II;GO:0000139, Golgi membrane;GO:0000185, activation of MAPKKK activity;GO:0000187, activation of MAPK activity;GO:0000902, cell morphogenesis;GO:0000904, cell morphogenesis involved in differentiation;GO:0001505, regulation of neurotransmitter levels;GO:0001664, G-protein coupled receptor binding;GO:00017…
071867, response to monoamine;GO:0071868, cellular response to monoamine stimulus;GO:0071869, response to catecholamine;GO:0071870, cellular response to catecholamine stimulus;GO:0071873, response to norepinephrine;GO:0071874, cellular response to norepinephrine stimulus;GO:0071900, regulation of protein serine/threonine kinase activity;GO:0071902, positive regulation of protein serine/threonine …	XP_028173795.1 amyloid-beta-like protein isoform X2 [Ostrinia furnacalis] 3.07e-44	PREDICTED: Spodoptera frugiperda amyloid-beta-like protein (LOC118267464), transcript variant X5, mRNA 2.86e-113
TRINITY_DN73581_c0_g2	1.47291	5.17754	-1.8136	0.000198313	0.0128938	down	-	pfam02177, APP_N, Amyloid A4 N-terminal heparin-binding. This N-terminal domain of APP, amyloid precursor protein, is the heparin-binding domain of the protein. this region is also responsible for stimulation of neurite outgrowth. The structure reveals both a highly charged basic surface that may interact with glycosaminoglycans in the brain and an abutting hydrophobic surface that is proposed to…	K04520-ko04726 Serotonergic synapse	-	GO:0000003, reproduction;GO:0000122, negative regulation of transcription by RNA polymerase II;GO:0000139, Golgi membrane;GO:0000185, activation of MAPKKK activity;GO:0000187, activation of MAPK activity;GO:0000902, cell morphogenesis;GO:0000904, cell morphogenesis involved in differentiation;GO:0001505, regulation of neurotransmitter levels;GO:0001664, G-protein coupled receptor binding;GO:00017…
071867, response to monoamine;GO:0071868, cellular response to monoamine stimulus;GO:0071869, response to catecholamine;GO:0071870, cellular response to catecholamine stimulus;GO:0071873, response to norepinephrine;GO:0071874, cellular response to norepinephrine stimulus;GO:0071900, regulation of protein serine/threonine kinase activity;GO:0071902, positive regulation of protein serine/threonine …	XP_013184591.1 PREDICTED: beta-amyloid-like protein [Amyelois transitella] 4.16e-34	Autographa gamma genome assembly, chromosome: 14 4.81e-67
TRINITY_DN74719_c2_g1	3.28498	7.09883	-1.1117	0.000370697	0.0197556	down	-	-	-	-	-	-	PREDICTED: Amyelois transitella zinc/cadmium resistance protein (LOC106131297), mRNA 8.64e-37
TRINITY_DN61400_c0_g2	46.9191	125.717	-1.42193	2.02956e-05	0.00263914	down	-	-	-	-	-	-	-
TRINITY_DN61400_c0_g4	216.12	471.47	-1.12533	0.000707186	0.0301011	down	cd00190, Tryp_SPc, Trypsin-like serine protease; Many of these are synthesized as inactive precursor zymogens that are cleaved during limited proteolysis to generate their active forms. Alignment contains also inactive enzymes that have substitutions of the catalytic triad residues. 1.94e-17	pfam00089, Trypsin, Trypsin. 7.25e-16	-	KOG3627, KOG3627, KOG3627, Trypsin [Amino acid transport and metabolism]. 5.49e-13	-	XP_013197791.1 PREDICTED: scolexin B-like [Amyelois transitella] 2.21e-141	-
TRINITY_DN68704_c0_g2	33.0211	15.8389	1.05991	7.79397e-05	0.00721344	up	-	-	-	-	-	XP_013186613.1 PREDICTED: dehydrogenase/reductase SDR family protein 7-like [Amyelois transitella] 2.72e-11	-
TRINITY_DN69221_c0_g1	0.870489	3.36373	-1.95017	8.82833e-05	0.00788998	down	cd03213, ABCG_EPDR, Eye pigment and drug resistance transporter subfamily G of the ATP-binding cassette superfamily. ABCG transporters are involved in eye pigment (EP) precursor transport, regulation of lipid-trafficking mechanisms, and pleiotropic drug resistance (DR). DR is a well-described phenomenon occurring in fungi and shares several similarities with processes in bacteria and higher eukar…	pfam00005, ABC_tran, ABC transporter. ABC transporters for a large family of proteins responsible for translocation of a variety of compounds across biological membranes. ABC transporters are the largest family of proteins in many completely sequenced bacteria. ABC transporters are composed of two copies of this domain and two copies of a transmembrane domain pfam00664. These four domains may bel…	-	KOG0061, KOG0061, KOG0061, Transporter, ABC superfamily (Breast cancer resistance protein) [Secondary metabolites biosynthesis, transport and catabolism]. 9.41e-07	GO:0003674, molecular_function;GO:0003824, catalytic activity;GO:0005215, transporter activity;GO:0005319, lipid transporter activity;GO:0005575, cellular_component;GO:0005623, cell;GO:0005886, plasma membrane;GO:0006629, lipid metabolic process;GO:0006638, neutral lipid metabolic process;GO:0006639, acylglycerol metabolic process;GO:0006641, triglyceride metabolic process;GO:0006810, transport;G…	XP_013183114.1 PREDICTED: ATP-binding cassette sub-family G member 1 [Amyelois transitella] 0.0	PREDICTED: Amyelois transitella ATP-binding cassette sub-family G member 1 (LOC106129170), mRNA 0.0
TRINITY_DN58068_c0_g1	7.20766	21.2989	-1.56318	0.000546924	0.0250862	down	-	-	-	-	-	XP_013195509.1 PREDICTED: hemicentin-1-like isoform X1 [Amyelois transitella] 8.06e-31	-
TRINITY_DN68767_c3_g1	22.5254	7.40391	1.60519	1.41138e-05	0.00208147	up	-	-	-	-	-	-	-
TRINITY_DN74264_c7_g2	69.3593	165.231	-1.25232	0.00114555	0.0408672	down	-	-	-	-	GO:0000902, cell morphogenesis;GO:0000904, cell morphogenesis involved in differentiation;GO:0005575, cellular_component;GO:0005576, extracellular region;GO:0005604, basement membrane;GO:0005622, intracellular;GO:0005623, cell;GO:0005737, cytoplasm;GO:0005783, endoplasmic reticulum;GO:0005788, endoplasmic reticulum lumen;GO:0006928, movement of cell or subcellular component;GO:0006935, chemotaxis…	XP_013186787.1 PREDICTED: spondin-1 [Amyelois transitella] 2.06e-20	-
TRINITY_DN75414_c4_g6	9.64499	36.4418	-1.91774	7.42012e-05	0.00698626	down	-	-	-	-	-	XP_013185979.1 PREDICTED: zonadhesin-like [Amyelois transitella] 4.04e-08	-
TRINITY_DN75414_c4_g1	82.9977	320.201	-1.94783	1.51293e-05	0.0021692	down	cd19579, serpin1K-like, Manduca sexta Serpin 1K and similar proteins. Serpin 1K is a chymotrypsin inhibitor and is 1 of 12 serpins found in the hemolymph of the hornworm moth Manduca sexta. Serpins may be involved in the immune response in insect hemolymph. All of these serpins are encoded by the same gene, and the message for each is produced by alternative splicing of the final exon. This exon …	pfam00079, Serpin, Serpin (serine protease inhibitor). Structure is a multi-domain fold containing a bundle of helices and a beta sandwich. 3.77e-65	-	KOG2392, KOG2392, KOG2392, Serpin [Defense mechanisms]. 1.19e-61	-	XP_013185979.1 PREDICTED: zonadhesin-like [Amyelois transitella] 3.43e-297	-
TRINITY_DN70811_c0_g4	5.67576	2.72724	1.05737	0.00141714	0.0464176	up	-	-	-	-	-	XP_013196449.1 PREDICTED: proline-rich extensin-like protein EPR1 [Amyelois transitella] 3.98e-13	-
TRINITY_DN62025_c0_g1	2.68499	1.10528	1.2805	3.23864e-05	0.00389941	up	-	-	-	-	-	XP_035435945.1 uncharacterized protein LOC118266606 [Spodoptera frugiperda] 1.38e-21	PREDICTED: Amyelois transitella uncharacterized LOC106133881 (LOC106133881), mRNA 0.0
TRINITY_DN73384_c1_g1	5.27722	14.0711	-1.41489	9.53502e-05	0.00832139	down	cd04009, C2B_Munc13-like, C2 domain second repeat in Munc13 (mammalian uncoordinated)-like proteins. C2-like domains are thought to be involved in phospholipid binding in a Ca2+ independent manner in both Unc13 and Munc13. Caenorabditis elegans Unc13 has a central domain with sequence similarity to PKC, which includes C1 and C2-related domains. Unc13 binds phorbol esters and DAG with high affinit…	pfam00168, C2, C2 domain. 7.05e-10	-	KOG1328, KOG1328, KOG1328, Synaptic vesicle protein BAIAP3, involved in vesicle priming/regulation [Intracellular trafficking, secretion, and vesicular transport, Signal transduction mechanisms]. 1.49e-98	GO:0001505, regulation of neurotransmitter levels;GO:0001763, morphogenesis of a branching structure;GO:0002009, morphogenesis of an epithelium;GO:0005575, cellular_component;GO:0005622, intracellular;GO:0005623, cell;GO:0005737, cytoplasm;GO:0006810, transport;GO:0006836, neurotransmitter transport;GO:0006887, exocytosis;GO:0007154, cell communication;GO:0007267, cell-cell signaling;GO:0007268, …	XP_013192410.1 PREDICTED: protein unc-13 homolog D isoform X4 [Amyelois transitella] 0.0	PREDICTED: Amyelois transitella protein unc-13 homolog D (LOC106136387), transcript variant X4, mRNA 0.0
TRINITY_DN75338_c3_g2	0.60751	1.7953	-1.56324	0.000335982	0.0185214	down	-	-	K07809-ko00534 Glycosaminoglycan biosynthesis - heparan sulfate / heparin	KOG3704, KOG3704, KOG3704, Heparan sulfate D-glucosaminyl 3-O-sulfotransferase [Posttranslational modification, protein turnover, chaperones]. 7.84e-117	GO:0000139, Golgi membrane;GO:0001654, eye development;GO:0001745, compound eye morphogenesis;GO:0002009, morphogenesis of an epithelium;GO:0002165, instar larval or pupal development;GO:0003002, regionalization;GO:0003674, molecular_function;GO:0003824, catalytic activity;GO:0005575, cellular_component;GO:0005622, intracellular;GO:0005623, cell;GO:0005737, cytoplasm;GO:0005794, Golgi apparatus;G…	XP_013199923.1 PREDICTED: heparan sulfate glucosamine 3-O-sulfotransferase 3A1 [Amyelois transitella] 5.91e-224	PREDICTED: Amyelois transitella heparan sulfate glucosamine 3-O-sulfotransferase 3A1 (LOC106142632), mRNA 0.0
TRINITY_DN65155_c2_g1	2.71602	15.0453	-2.46975	0.0011536	0.0409861	down	-	-	-	-	-	-	-
TRINITY_DN59132_c4_g2	5.47184	2.35201	1.21813	0.00157773	0.0493771	up	-	-	-	-	-	-	Noctua fimbriata genome assembly, chromosome: 27 6.06e-11
TRINITY_DN66855_c0_g4	0.729496	3.87894	-2.41069	5.27132e-07	0.000182281	down	-	-	K01049-ko00564 Glycerophospholipid metabolism;ko04725 Cholinergic synapse	-	-	XP_013185325.1 PREDICTED: esterase FE4-like [Amyelois transitella] 8.47e-101	-
TRINITY_DN57785_c1_g3	0.906913	0.240649	1.91403	0.000499443	0.0236946	up	-	-	-	-	GO:0000981, RNA polymerase II transcription factor activity, sequence-specific DNA binding;GO:0003674, molecular_function;GO:0003676, nucleic acid binding;GO:0003677, DNA binding;GO:0003700, DNA binding transcription factor activity;GO:0005488, binding;GO:0005575, cellular_component;GO:0005622, intracellular;GO:0005623, cell;GO:0005634, nucleus;GO:0005654, nucleoplasm;GO:0005737, cytoplasm;GO:000…	XP_025205747.1 zinc finger BED domain-containing protein 5-like [Melanaphis sacchari] 1.58e-49	Xestia xanthographa genome assembly, chromosome: 19 2.43e-63
TRINITY_DN59881_c6_g2	4.86132	1.65663	1.5531	5.37256e-05	0.0055667	up	cd03505, Delta9-FADS-like, The Delta9 Fatty Acid Desaturase (Delta9-FADS)-like CD includes the delta-9 and delta-11 acyl CoA desaturases found in various eukaryotes including vertebrates, insects, higher plants, and fungi. The delta-9 acyl-lipid desaturases are found in a wide range of bacteria. These enzymes play essential roles in fatty acid metabolism and the regulation of cell membrane fluidi…	-	K00507-ko04152 AMPK signaling pathway;ko04212 Longevity regulating pathway - worm;ko01212 Fatty acid metabolism;ko03320 PPAR signaling pathway;ko01040 Biosynthesis of unsaturated fatty acids	KOG1600, KOG1600, KOG1600, Fatty acid desaturase [Lipid transport and metabolism]. 1.11e-32	-	XP_013185302.1 PREDICTED: acyl-CoA Delta(11) desaturase-like [Amyelois transitella] 1.36e-54	-
TRINITY_DN67089_c0_g2	0.424066	1.22402	-1.52926	0.00044712	0.0220164	down	cd00195, UBCc, Ubiquitin-conjugating enzyme E2, catalytic (UBCc) domain. This is part of the ubiquitin-mediated protein degradation pathway in which a thiol-ester linkage forms between a conserved cysteine and the C-terminus of ubiquitin and complexes with ubiquitin protein ligase enzymes, E3. This pathway regulates many fundamental cellular processes. There are also other E2s which form thiol-es…	pfam00179, UQ_con, Ubiquitin-conjugating enzyme. Proteins destined for proteasome-mediated degradation may be ubiquitinated. Ubiquitination follows conjugation of ubiquitin to a conserved cysteine residue of UBC homologs. TSG101 is one of several UBC homologs that lacks this active site cysteine. 4.73e-09	K10582-ko04120 Ubiquitin mediated proteolysis	KOG0897, KOG0897, KOG0897, Predicted ubiquitin-conjugating enzyme [Posttranslational modification, protein turnover, chaperones]. 4.43e-29	GO:0003674, molecular_function;GO:0003824, catalytic activity;GO:0004842, ubiquitin-protein transferase activity;GO:0005575, cellular_component;GO:0005622, intracellular;GO:0005623, cell;GO:0005634, nucleus;GO:0005886, plasma membrane;GO:0006464, cellular protein modification process;GO:0006807, nitrogen compound metabolic process;GO:0008150, biological_process;GO:0008152, metabolic process;GO:00…	XP_013182929.1 PREDICTED: ubiquitin-conjugating enzyme E2Q-like protein 1 [Amyelois transitella] 4.55e-164	PREDICTED: Amyelois transitella ubiquitin-conjugating enzyme E2Q-like protein 1 (LOC106129040), mRNA 0.0
TRINITY_DN73225_c1_g1	22.8269	52.5212	-1.20217	0.000690572	0.0297484	down	-	pfam00173, Cyt-b5, Cytochrome b5-like Heme/Steroid binding domain. This family includes heme binding domains from a diverse range of proteins. This family also includes proteins that bind to steroids. The family includes progesterone receptors. Many members of this subfamily are membrane anchored by an N-terminal transmembrane alpha helix. This family also includes a domain in some chitin synthas…	-	KOG4232, KOG4232, KOG4232, Delta 6-fatty acid desaturase/delta-8 sphingolipid desaturase [Lipid transport and metabolism]. 2.33e-13	-	XP_013190217.1 PREDICTED: cytochrome b5-related protein-like [Amyelois transitella] 8.14e-303	PREDICTED: Amyelois transitella cytochrome b5-related protein-like (LOC106134664), mRNA 0.0
TRINITY_DN52738_c0_g1	1.80663	0.198453	3.18644	0.000237729	0.0146816	up	cd00877, Ran, Ras-related nuclear proteins (Ran)/TC4 family of small GTPases. Ran GTPase is involved in diverse biological functions, such as nuclear transport, spindle formation during mitosis, DNA replication, and cell division. Among the Ras superfamily, Ran is a unique small G protein. It does not have a lipid modification motif at the C-terminus to bind to the membrane, which is often observ…	pfam00071, Ras, Ras family. Includes sub-families Ras, Rab, Rac, Ral, Ran, Rap Ypt1 and more. Shares P-loop motif with GTP_EFTU, arf and myosin_head. See pfam00009 pfam00025, pfam00063. As regards Rab GTPases, these are important regulators of vesicle formation, motility and fusion. They share a fold in common with all Ras GTPases: this is a six-stranded beta-sheet surrounded by five alpha-helice…	K07936-ko03008 Ribosome biogenesis in eukaryotes;ko03013 RNA transport	KOG0096, KOG0096, KOG0096, GTPase Ran/TC4/GSP1 (nuclear protein transport pathway), small G protein superfamily [Intracellular trafficking, secretion, and vesicular transport]. 3.18e-64	GO:0000054, ribosomal subunit export from nucleus;GO:0000166, nucleotide binding;GO:0000459, exonucleolytic trimming involved in rRNA processing;GO:0000460, maturation of 5.8S rRNA;GO:0000466, maturation of 5.8S rRNA from tricistronic rRNA transcript (SSU-rRNA, 5.8S rRNA, LSU-rRNA);GO:0000467, exonucleolytic trimming to generate mature 3'-end of 5.8S rRNA from tricistronic rRNA transcript (SSU-rR…	XP_033627614.1 GTP-binding nuclear protein Ran-like [Asterias rubens] 6.51e-61	-
TRINITY_DN64782_c1_g5	3.15643	8.27782	-1.39096	0.0011962	0.0418482	down	-	pfam01619, Pro_dh, Proline dehydrogenase. 2.07e-18	K00318-ko00330 Arginine and proline metabolism	KOG0186, KOG0186, KOG0186, Proline oxidase [Amino acid transport and metabolism]. 4.70e-102	GO:0000166, nucleotide binding;GO:0003674, molecular_function;GO:0003824, catalytic activity;GO:0004657, proline dehydrogenase activity;GO:0005488, binding;GO:0005575, cellular_component;GO:0005622, intracellular;GO:0005623, cell;GO:0005737, cytoplasm;GO:0005739, mitochondrion;GO:0005740, mitochondrial envelope;GO:0005743, mitochondrial inner membrane;GO:0005759, mitochondrial matrix;GO:0006082, …	XP_035447897.1 proline dehydrogenase 1, mitochondrial-like [Spodoptera frugiperda] 0.0	PREDICTED: Trichoplusia ni proline dehydrogenase 1, mitochondrial (LOC113503213), transcript variant X2, mRNA 0.0
TRINITY_DN61326_c0_g3	2.86709	12.3879	-2.11128	4.47048e-05	0.00499995	down	-	-	-	-	-	XP_013192129.1 PREDICTED: uncharacterized protein LOC106136206 [Amyelois transitella] 1.27e-41	-
TRINITY_DN64553_c0_g1	34.429	12.9957	1.40559	8.63156e-05	0.00779448	up	-	-	-	-	-	-	-
TRINITY_DN54368_c0_g1	34.5807	17.2744	1.00133	5.52167e-06	0.00106372	up	-	-	-	-	-	XP_013186110.1 PREDICTED: myosuppressin-like [Amyelois transitella] 1.65e-60	PREDICTED: Amyelois transitella myosuppressin-like (LOC106131540), mRNA 1.36e-128
TRINITY_DN76977_c18_g1	0.683845	1.66101	-1.28032	4.56437e-05	0.00499995	down	cd00057, FA58C, Coagulation factor 5/8 C-terminal domain, discoidin domain; Cell surface-attached carbohydrate-binding domain, present in eukaryotes and assumed to have horizontally transferred to eubacterial genomes. 5.21e-17	pfam00094, VWD, von Willebrand factor type D domain. Luciferin monooxygenase from Vargula hilgendorfii contains a vwd domain. Its function is unrelated but the similarity is very strong by several methods. 3.19e-09	-	KOG3516, KOG3516, KOG3516, Neurexin IV [Signal transduction mechanisms]. 3.00e-14	GO:0002376, immune system process;GO:0003674, molecular_function;GO:0005488, binding;GO:0005515, protein binding;GO:0005575, cellular_component;GO:0005576, extracellular region;GO:0006950, response to stress;GO:0006952, defense response;GO:0006955, immune response;GO:0006959, humoral immune response;GO:0007599, hemostasis;GO:0008150, biological_process;GO:0009611, response to wounding;GO:0032501,…	XP_013194041.1 PREDICTED: hemocytin [Amyelois transitella] 0.0	PREDICTED: Amyelois transitella hemocytin (LOC106137694), mRNA 0.0
TRINITY_DN70660_c4_g4	380.79	180.131	1.07995	1.07087e-06	0.000309445	up	-	-	-	-	-	-	-
TRINITY_DN71020_c1_g1	6.43987	35.8981	-2.47881	1.97557e-05	0.00259488	down	-	-	-	-	-	-	-
TRINITY_DN65809_c0_g1	0.252419	0.0491844	2.35955	0.000303891	0.0172939	up	cd01647, RT_LTR, RT_LTR: Reverse transcriptases (RTs) from retrotransposons and retroviruses which have long terminal repeats (LTRs) in their DNA copies but not in their RNA template. RT catalyzes DNA replication from an RNA template, and is responsible for the replication of retroelements. An RT gene is usually indicative of a mobile element such as a retrotransposon or retrovirus. RTs are prese…	pfam17917, RT_RNaseH, RNase H-like domain found in reverse transcriptase. DNA polymerase and ribonuclease H (RNase H) activities allow reverse transcriptases to convert the single-stranded retroviral RNA genome into double-stranded DNA, which is integrated into the host chromosome during infection. This entry represents the RNase H like domain. 9.40e-21	-	-	-	KPJ11409.1 Transposon Ty3-G Gag-Pol polyprotein [Papilio machaon] 0.0	Cosmia trapezina genome assembly, chromosome: 24 0.0
TRINITY_DN73519_c0_g3	2.1285	5.93621	-1.47971	7.05173e-05	0.00679238	down	cd10809, GH38N_AMII_GMII_SfManIII_like, N-terminal catalytic domain of Golgi alpha-mannosidase II, Spodoptera frugiperda Sf9 alpha-mannosidase III, and similar proteins; glycoside hydrolase family 38 (GH38). This subfamily is represented by Golgi alpha-mannosidase II (GMII, also known as mannosyl-oligosaccharide 1,3- 1,6-alpha mannosidase, EC 3.2.1.114, Man2A1), a monomeric, membrane-anchored cla…	pfam01074, Glyco_hydro_38, Glycosyl hydrolases family 38 N-terminal domain. Glycosyl hydrolases are key enzymes of carbohydrate metabolism. 3.14e-34	K01191-ko00511 Other glycan degradation	KOG1958, KOG1958, KOG1958, Glycosyl hydrolase, family 38 - alpha-mannosidase [Carbohydrate transport and metabolism]. 0.0	GO:0000139, Golgi membrane;GO:0002252, immune effector process;GO:0002376, immune system process;GO:0003674, molecular_function;GO:0003824, catalytic activity;GO:0004553, hydrolase activity, hydrolyzing O-glycosyl compounds;GO:0004559, alpha-mannosidase activity;GO:0004571, mannosyl-oligosaccharide 1,2-alpha-mannosidase activity;GO:0005575, cellular_component;GO:0005622, intracellular;GO:0005623,…	XP_013184912.1 PREDICTED: alpha-mannosidase 2 [Amyelois transitella] 0.0	PREDICTED: Amyelois transitella alpha-mannosidase 2 (LOC106130579), mRNA 0.0
TRINITY_DN66904_c0_g2	63.4745	27.6448	1.19917	5.71617e-07	0.000188178	up	-	-	-	-	-	XP_013196452.1 PREDICTED: protein app1-like [Amyelois transitella] 3.32e-41	-
TRINITY_DN55817_c0_g2	9.24066	37.3858	-2.01642	0.000226418	0.0143972	down	-	-	-	-	-	-	-
TRINITY_DN59080_c0_g1	92.6983	33.1053	1.48548	2.26698e-08	1.55151e-05	up	-	-	-	-	-	-	-
TRINITY_DN51334_c0_g1	10.4931	1.92858	2.44383	4.36235e-06	0.000907614	up	-	-	-	-	-	-	-
TRINITY_DN63190_c0_g1	46.1151	18.4695	1.3201	6.48726e-08	3.44969e-05	up	cd00190, Tryp_SPc, Trypsin-like serine protease; Many of these are synthesized as inactive precursor zymogens that are cleaved during limited proteolysis to generate their active forms. Alignment contains also inactive enzymes that have substitutions of the catalytic triad residues. 2.33e-30	pfam00089, Trypsin, Trypsin. 2.99e-27	K01312-ko04972 Pancreatic secretion;ko04974 Protein digestion and absorption;ko04080 Neuroactive ligand-receptor interaction	KOG3627, KOG3627, KOG3627, Trypsin [Amino acid transport and metabolism]. 7.36e-24	-	AAF24228.1 trypsin-like PiT2c precursor [Plodia interpunctella] 1.37e-145	Notodonta dromedarius genome assembly, chromosome: 21 3.14e-43
TRINITY_DN60515_c0_g1	2.31816	14.7616	-2.6708	7.79274e-05	0.00721344	down	-	-	-	-	-	-	-
TRINITY_DN73694_c2_g2	7.90136	23.6388	-1.58099	0.000447993	0.0220164	down	-	-	-	-	-	XP_013184463.1 PREDICTED: uncharacterized protein LOC106130217 [Amyelois transitella] 7.81e-22	-
TRINITY_DN67247_c1_g1	1.59322	4.39949	-1.46539	0.00033288	0.0184589	down	cd20970, IgI_1_MuSK, agrin-responsive first immunoglobulin-like domains (Ig1) of the MuSK ectodomain; a member of the I-set of IgSF domains. The members here are composed of the first immunoglobulin-like domains (Ig1) of the Muscle-specific kinase (MuSK). MuSK is a receptor tyrosine kinase specifically expressed in skeletal muscle, where it plays a central role in the formation and maintenance of…	pfam07679, I-set, Immunoglobulin I-set domain. 2.32e-06	-	KOG3513, KOG3513, KOG3513, Neural cell adhesion molecule L1 [Signal transduction mechanisms]. 5.58e-06	GO:0005575, cellular_component;GO:0005623, cell;GO:0005886, plasma membrane;GO:0005887, integral component of plasma membrane;GO:0005911, cell-cell junction;GO:0005918, septate junction;GO:0007043, cell-cell junction assembly;GO:0008150, biological_process;GO:0009987, cellular process;GO:0016020, membrane;GO:0016021, integral component of membrane;GO:0016043, cellular component organization;GO:00…	XP_013192342.1 PREDICTED: lachesin-like [Amyelois transitella] 1.74e-227	PREDICTED: Amyelois transitella lachesin-like (LOC106136359), mRNA 0.0
TRINITY_DN61540_c3_g8	103.798	40.3448	1.36332	2.19965e-05	0.00284608	up	-	-	-	-	-	RVE54918.1 hypothetical protein evm_000285 [Chilo suppressalis] 2.63e-14	-
TRINITY_DN64734_c2_g1	31.9154	92.4798	-1.53489	0.000424439	0.0213508	down	-	-	-	-	-	XP_013198966.1 PREDICTED: NADP-dependent malic enzyme-like, partial [Amyelois transitella] 2.28e-06	-
TRINITY_DN57442_c0_g2	11.2752	3.36027	1.7465	8.22346e-07	0.000251609	up	-	-	-	-	-	-	-
TRINITY_DN73280_c1_g2	9.2108	3.76973	1.28886	0.0014197	0.0464429	up	-	-	-	-	-	-	-
TRINITY_DN73402_c0_g2	1.6678	8.21085	-2.29958	1.52808e-05	0.00217162	down	cd16029, 4-S, N-acetylgalactosamine 4-sulfatase, also called arylsulftase B. Sulfatases catalyze the hydrolysis of sulfuric acid esters from a wide variety of substrates. N-acetylgalactosamine 4-sulfatase catalyzes the removal of the sulfate ester group from position 4 of an N-acetylgalactosamine sugar at the non-reducing terminus of the polysaccharide in the degradative pathways of the glycosami…	pfam00884, Sulfatase, Sulfatase. 1.10e-09	-	KOG3867, KOG3867, KOG3867, Sulfatase [General function prediction only]. 8.17e-31	-	XP_013190225.1 PREDICTED: arylsulfatase B-like [Amyelois transitella] 0.0	-
TRINITY_DN75127_c4_g4	1.87573	5.19603	-1.46996	0.00148354	0.0475152	down	-	-	-	-	-	-	-
TRINITY_DN75127_c4_g2	1.48774	5.77485	-1.95666	2.25688e-06	0.000553724	down	-	pfam01130, CD36, CD36 family. The CD36 family is thought to be a novel class of scavenger receptors. There is also evidence suggesting a possible role in signal transduction. CD36 is involved in cell adhesion. 3.43e-88	-	KOG3776, KOG3776, KOG3776, Plasma membrane glycoprotein CD36 and related membrane receptors [Signal transduction mechanisms]. 1.31e-73	GO:0002165, instar larval or pupal development;GO:0007275, multicellular organism development;GO:0007431, salivary gland development;GO:0007435, salivary gland morphogenesis;GO:0007552, metamorphosis;GO:0008150, biological_process;GO:0008219, cell death;GO:0009653, anatomical structure morphogenesis;GO:0009791, post-embryonic development;GO:0009886, post-embryonic animal morphogenesis;GO:0009887,…	XP_013196356.1 PREDICTED: scavenger receptor class B member 1-like [Amyelois transitella] 0.0	PREDICTED: Amyelois transitella scavenger receptor class B member 1-like (LOC106139455), mRNA 0.0
TRINITY_DN69491_c1_g2	15.5283	6.99893	1.14969	0.000164667	0.0113575	up	cd19448, FABP_pancrustacea, fatty acid-binding protein similar to Manduca sexta and Eriocheir sinensis fatty acid-binding protein 1. This subfamily includes fatty acid-binding protein found mainly in insects such as Manduca sexta FABP1 (also known as MFB1) and Luciola cerata FABP (LcFABP), and crustacea such as Eriocheir sinensis FABP (Es-FABP). MFB1, which is isolated from midgut cytosol, binds …	-	K08756-ko03320 PPAR signaling pathway	-	-	XP_028174546.1 uncharacterized protein LOC114363116 [Ostrinia furnacalis] 6.41e-19	-
TRINITY_DN61183_c2_g1	21.0872	9.15298	1.20406	0.00079347	0.0322727	up	-	-	-	-	-	-	-
TRINITY_DN62038_c0_g1	1.65787	0.104667	3.98545	8.95403e-08	4.47822e-05	up	cd04657, Piwi_ago-like, Piwi_ago-like: PIWI domain, Argonaute-like subfamily. Argonaute is the central component of the RNA-induced silencing complex (RISC) and related complexes. The PIWI domain is the C-terminal portion of Argonaute and consists of two subdomains, one of which provides the 5' anchoring of the guide RNA and the other, the catalytic site for slicing. 4.27e-57	pfam02171, Piwi, Piwi domain. This domain is found in the protein Piwi and its relatives. The function of this domain is the dsRNA guided hydrolysis of ssRNA. Determination of the crystal structure of Argonaute reveals that PIWI is an RNase H domain, and identifies Argonaute as Slicer, the enzyme that cleaves mRNA in the RNAi RISC complex. In addition, Mg+2 dependence and production of 3'-OH and …	-	KOG1041, KOG1041, KOG1041, Translation initiation factor 2C (eIF-2C) and related proteins [Translation, ribosomal structure and biogenesis]. 5.53e-17	-	XP_029166437.1 protein argonaute 1-like [Nylanderia fulva] 7.55e-88	-
TRINITY_DN58443_c4_g1	32.5711	15.8716	1.03714	7.99551e-05	0.00737373	up	-	-	K14530-ko03013 RNA transport;ko03008 Ribosome biogenesis in eukaryotes	-	GO:0000966, RNA 5'-end processing;GO:0001682, tRNA 5'-leader removal;GO:0003674, molecular_function;GO:0003824, catalytic activity;GO:0004518, nuclease activity;GO:0004519, endonuclease activity;GO:0004521, endoribonuclease activity;GO:0004526, ribonuclease P activity;GO:0004540, ribonuclease activity;GO:0004549, tRNA-specific ribonuclease activity;GO:0005575, cellular_component;GO:0005622, intra…	XP_013197927.1 PREDICTED: ribonuclease P protein subunit p40-like [Amyelois transitella] 4.83e-34	-
TRINITY_DN60171_c3_g3	4.96503	2.06904	1.26284	0.000341192	0.0186808	up	-	-	-	-	-	-	Endotricha flammealis genome assembly, chromosome: 1 4.83e-24
TRINITY_DN60287_c1_g1	2.20392	9.43418	-2.09783	0.000228169	0.0144379	down	-	-	-	-	-	PZC78267.1 hypothetical protein B5X24_HaOG202339 [Helicoverpa armigera] 2.04e-16	-
TRINITY_DN64553_c1_g1	80.3253	27.9742	1.52176	1.11062e-05	0.00177203	up	-	-	-	-	-	-	-
TRINITY_DN72183_c1_g2	0.370829	1.39043	-1.9067	0.000718147	0.0304183	down	cd00041, CUB, CUB domain; extracellular domain; present in proteins mostly known to be involved in development; not found in prokaryotes, plants and yeast. 4.03e-13	pfam00431, CUB, CUB domain. 9.86e-09	K14616-ko04977 Vitamin digestion and absorption	KOG4586, KOG4586, KOG4586, CUB domain-containing protein [General function prediction only]. 2.15e-06	GO:0003008, system process;GO:0003014, renal system process;GO:0008150, biological_process;GO:0032501, multicellular organismal process;GO:0070293, renal absorption;GO:0097017, renal protein absorption;GO:0097205, renal filtration;GO:0097206, nephrocyte filtration	XP_013185402.1 PREDICTED: cubilin [Amyelois transitella] 1.55e-66	-
TRINITY_DN67354_c0_g4	52.0407	23.1934	1.16593	3.85611e-05	0.00441788	up	-	-	K01176-ko00500 Starch and sucrose metabolism;ko04973 Carbohydrate digestion and absorption	KOG2212, KOG2212, KOG2212, Alpha-amylase [Carbohydrate transport and metabolism]. 1.21e-11	GO:0003674, molecular_function;GO:0003824, catalytic activity;GO:0004553, hydrolase activity, hydrolyzing O-glycosyl compounds;GO:0004556, alpha-amylase activity;GO:0005488, binding;GO:0005509, calcium ion binding;GO:0005975, carbohydrate metabolic process;GO:0008150, biological_process;GO:0008152, metabolic process;GO:0016160, amylase activity;GO:0016787, hydrolase activity;GO:0016798, hydrolase…	XP_013187659.1 PREDICTED: alpha-amylase 2-like [Amyelois transitella] 3.50e-27	-
TRINITY_DN67354_c0_g1	35.4708	16.64	1.09197	1.0465e-05	0.00169046	up	cd11317, AmyAc_bac_euk_AmyA, Alpha amylase catalytic domain found in bacterial and eukaryotic Alpha amylases (also called 1,4-alpha-D-glucan-4-glucanohydrolase). AmyA (EC 3.2.1.1) catalyzes the hydrolysis of alpha-(1,4) glycosidic linkages of glycogen, starch, related polysaccharides, and some oligosaccharides. This group includes AmyA proteins from bacteria, fungi, mammals, insects, mollusks, an…	-	K01176-ko00500 Starch and sucrose metabolism;ko04973 Carbohydrate digestion and absorption	KOG2212, KOG2212, KOG2212, Alpha-amylase [Carbohydrate transport and metabolism]. 2.29e-96	GO:0003674, molecular_function;GO:0003824, catalytic activity;GO:0004553, hydrolase activity, hydrolyzing O-glycosyl compounds;GO:0004556, alpha-amylase activity;GO:0005488, binding;GO:0005509, calcium ion binding;GO:0005975, carbohydrate metabolic process;GO:0008150, biological_process;GO:0008152, metabolic process;GO:0016160, amylase activity;GO:0016787, hydrolase activity;GO:0016798, hydrolase…	PCG72932.1 hypothetical protein B5V51_329 [Heliothis virescens] 7.61e-185	Anagasta kuehniella alpha-amylase (Amy3) mRNA, complete cds 0.0
TRINITY_DN73621_c1_g4	19.3497	6.89815	1.48803	3.48458e-07	0.000125866	up	-	-	-	-	-	RVE44672.1 hypothetical protein evm_010691 [Chilo suppressalis] 2.44e-06	-
TRINITY_DN72467_c0_g1	3.79444	11.5269	-1.60304	6.01122e-05	0.00608302	down	-	-	-	-	GO:0003674, molecular_function;GO:0003824, catalytic activity;GO:0004144, diacylglycerol O-acyltransferase activity;GO:0005575, cellular_component;GO:0005623, cell;GO:0005886, plasma membrane;GO:0006629, lipid metabolic process;GO:0006638, neutral lipid metabolic process;GO:0006639, acylglycerol metabolic process;GO:0006641, triglyceride metabolic process;GO:0008150, biological_process;GO:0008152…	XP_013200230.1 PREDICTED: uncharacterized protein LOC106142857 [Amyelois transitella] 0.0	PREDICTED: Amyelois transitella uncharacterized LOC106142857 (LOC106142857), mRNA 0.0
TRINITY_DN60607_c3_g1	54.3015	25.6852	1.08005	1.20034e-05	0.00185816	up	-	-	-	-	-	XP_037970000.1 uncharacterized protein LOC119692697 [Plutella xylostella] 2.61e-22	-
TRINITY_DN69600_c0_g5	29.0403	107.395	-1.8868	2.65539e-07	0.00010537	down	cd02885, IPP_Isomerase, Isopentenyl diphosphate (IPP) isomerase, a member of the Nudix hydrolase superfamily, is a key enzyme in the isoprenoid biosynthetic pathway. Isoprenoids comprise a large family of natural products including sterols, carotenoids, dolichols and prenylated proteins. These compounds are synthesized from two precursors: isopentenyl diphosphate (IPP) and dimethylallyl diphospha…	-	K01823-ko00900 Terpenoid backbone biosynthesis	KOG0142, KOG0142, KOG0142, Isopentenyl pyrophosphate:dimethylallyl pyrophosphate isomerase [Secondary metabolites biosynthesis, transport and catabolism]. 8.36e-22	GO:0000287, magnesium ion binding;GO:0003674, molecular_function;GO:0003824, catalytic activity;GO:0004452, isopentenyl-diphosphate delta-isomerase activity;GO:0005488, binding;GO:0005575, cellular_component;GO:0005622, intracellular;GO:0005623, cell;GO:0005737, cytoplasm;GO:0005777, peroxisome;GO:0005829, cytosol;GO:0006066, alcohol metabolic process;GO:0006629, lipid metabolic process;GO:000664…	GBP85815.1 Isopentenyl-diphosphate Delta-isomerase 1 [Eumeta japonica] 1.78e-36	-
TRINITY_DN74589_c1_g5	1.81165	5.10959	-1.4959	0.00117133	0.0413336	down	-	pfam00732, GMC_oxred_N, GMC oxidoreductase. This family of proteins bind FAD as a cofactor. 5.05e-17	K00115-ko00030 Pentose phosphate pathway	KOG1238, KOG1238, KOG1238, Glucose dehydrogenase/choline dehydrogenase/mandelonitrile lyase (GMC oxidoreductase family) [General function prediction only]. 1.93e-79	-	XP_013189570.1 PREDICTED: glucose dehydrogenase [FAD, quinone]-like [Amyelois transitella] 6.54e-205	-
TRINITY_DN61990_c0_g3	90.6656	44.9956	1.01077	1.82468e-05	0.00248452	up	-	-	-	-	-	-	PREDICTED: Amyelois transitella pro-resilin (LOC106136116), mRNA 6.80e-32
TRINITY_DN71179_c2_g1	14.4517	94.1397	-2.70357	3.65577e-08	2.26371e-05	down	-	-	-	-	-	-	-
TRINITY_DN66727_c4_g1	78.7992	31.7695	1.31054	6.69035e-07	0.00021219	up	cd03045, GST_N_Delta_Epsilon, GST_N family, Class Delta and Epsilon subfamily; GSTs are cytosolic dimeric proteins involved in cellular detoxification by catalyzing the conjugation of glutathione (GSH) with a wide range of endogenous and xenobiotic alkylating agents, including carcinogens, therapeutic drugs, environmental toxins and products of oxidative stress. GSTs also show GSH peroxidase acti…	pfam02798, GST_N, Glutathione S-transferase, N-terminal domain. Function: conjugation of reduced glutathione to a variety of targets. Also included in the alignment, but not GSTs: S-crystallins from squid (similarity to GST previously noted); eukaryotic elongation factors 1-gamma (not known to have GST activity and similarity not previously recognized); HSP26 family of stress-related proteins inc…	K00799-ko00480 Glutathione metabolism;ko00980 Metabolism of xenobiotics by cytochrome P450;ko00982 Drug metabolism - cytochrome P450	KOG0867, KOG0867, KOG0867, Glutathione S-transferase [Posttranslational modification, protein turnover, chaperones]. 3.18e-34	-	XP_013196516.1 PREDICTED: glutathione S-transferase 1-like [Amyelois transitella] 6.57e-90	-
TRINITY_DN66727_c4_g3	19.5809	7.33521	1.41653	0.000107687	0.00889121	up	-	-	-	-	-	XP_013196516.1 PREDICTED: glutathione S-transferase 1-like [Amyelois transitella] 1.50e-11	-
TRINITY_DN72947_c2_g4	12.5527	5.9537	1.07613	0.000903822	0.0351356	up	-	-	-	-	-	XP_013192221.1 PREDICTED: esterase FE4-like [Amyelois transitella] 4.08e-43	-
TRINITY_DN71020_c0_g1	0.491373	10.9075	-4.47235	1.51803e-05	0.0021692	down	-	-	-	-	-	-	-
TRINITY_DN59695_c0_g3	0.0756429	1.36734	-4.17602	0.000135575	0.010233	down	-	-	-	-	-	RVE50524.1 hypothetical protein evm_004853 [Chilo suppressalis] 8.25e-44	-
TRINITY_DN60222_c7_g2	9.22878	67.1761	-2.86374	1.80948e-06	0.000475345	down	-	-	-	-	-	-	-
TRINITY_DN60613_c3_g1	9.96518	31.9643	-1.68149	0.000445636	0.0220164	down	-	-	-	-	-	XP_013191502.1 PREDICTED: uncharacterized protein LOC106135684 [Amyelois transitella] 7.49e-18	Endotricha flammealis genome assembly, chromosome: 4 3.73e-17
TRINITY_DN64482_c0_g1	3.81054	1.70513	1.16011	0.000446933	0.0220164	up	-	-	-	-	-	XP_004923445.1 uncharacterized protein LOC101746177 [Bombyx mori] 2.86e-37	-
TRINITY_DN54595_c0_g1	0.42743	0.0508062	3.07261	0.000102062	0.0086848	up	cd01885, EF2, Elongation Factor 2 (EF2) in archaea and eukarya. Translocation requires hydrolysis of a molecule of GTP and is mediated by EF-G in bacteria and by eEF2 in eukaryotes. The eukaryotic elongation factor eEF2 is a GTPase involved in the translocation of the peptidyl-tRNA from the A site to the P site on the ribosome. The 95-kDa protein is highly conserved, with 60% amino acid sequence …	pfam00009, GTP_EFTU, Elongation factor Tu GTP binding domain. This domain contains a P-loop motif, also found in several other families such as pfam00071, pfam00025 and pfam00063. Elongation factor Tu consists of three structural domains, this plus two C-terminal beta barrel domains. 1.72e-27	K03234-ko04921 Oxytocin signaling pathway;ko04152 AMPK signaling pathway	KOG0469, KOG0469, KOG0469, Elongation factor 2 [Translation, ribosomal structure and biogenesis]. 0.0	GO:0000166, nucleotide binding;GO:0001882, nucleoside binding;GO:0001883, purine nucleoside binding;GO:0002181, cytoplasmic translation;GO:0002182, cytoplasmic translational elongation;GO:0003674, molecular_function;GO:0003676, nucleic acid binding;GO:0003723, RNA binding;GO:0003746, translation elongation factor activity;GO:0003824, catalytic activity;GO:0003924, GTPase activity;GO:0005488, bind…	XP_029175406.1 elongation factor 2-like [Nylanderia fulva] 0.0	PREDICTED: Ciona intestinalis elongation factor 2-like (LOC100178953), mRNA 1.25e-14
TRINITY_DN73356_c3_g4	3.83989	9.21188	-1.26243	0.00110194	0.0399139	down	cd11056, CYP6-like, cytochrome P450 family 6 and similar cytochrome P450s. This family is composed of cytochrome P450s from insects and crustaceans, including the CYP6, CYP9 and CYP310 subfamilies, which are involved in the metabolism of insect hormones and xenobiotic detoxification. The CYP6-like family belongs to the large cytochrome P450 (P450, CYP) superfamily of heme-containing proteins that…	pfam00067, p450, Cytochrome P450. Cytochrome P450s are haem-thiolate proteins involved in the oxidative degradation of various compounds. They are particularly well known for their role in the degradation of environmental toxins and mutagens. They can be divided into 4 classes, according to the method by which electrons from NAD(P)H are delivered to the catalytic site. Sequence conservation is re…	-	KOG0158, KOG0158, KOG0158, Cytochrome P450 CYP3/CYP5/CYP6/CYP9 subfamilies [Secondary metabolites biosynthesis, transport and catabolism]. 3.47e-39	-	XP_013192036.1 PREDICTED: cytochrome P450 6B7-like [Amyelois transitella] 5.36e-110	PREDICTED: Amyelois transitella cytochrome P450 6B7-like (LOC106136127), mRNA 9.85e-82
TRINITY_DN60791_c3_g3	34.3419	15.3021	1.16624	1.47371e-05	0.00214115	up	-	-	-	-	-	-	-
TRINITY_DN70777_c0_g1	5.29476	2.42636	1.12577	0.000422954	0.0213174	up	-	-	-	-	-	-	-
TRINITY_DN67707_c7_g3	1.40798	4.38432	-1.63873	0.000431978	0.0215632	down	-	-	-	-	-	-	-
TRINITY_DN65969_c0_g3	2.9575	0.472575	2.64576	0.000299328	0.017109	up	cd01650, RT_nLTR_like, RT_nLTR: Non-LTR (long terminal repeat) retrotransposon and non-LTR retrovirus reverse transcriptase (RT). This subfamily contains both non-LTR retrotransposons and non-LTR retrovirus RTs. RTs catalyze the conversion of single-stranded RNA into double-stranded DNA for integration into host chromosomes. RT is a multifunctional enzyme with RNA-directed DNA polymerase, DNA dir…	-	-	-	-	XP_013187924.1 PREDICTED: uncharacterized protein LOC106132898 [Amyelois transitella] 6.51e-74	Mythimna impura genome assembly, chromosome: 27 1.41e-32
TRINITY_DN57650_c6_g1	2.34418	0.676722	1.79245	0.000272944	0.0160963	up	-	-	-	-	-	KAF2894280.1 hypothetical protein ILUMI_11895 [Ignelater luminosus] 6.52e-09	Lysandra coridon genome assembly, chromosome: 13 7.85e-14
TRINITY_DN64887_c4_g2	15.9866	7.56055	1.0803	0.000140703	0.010455	up	-	-	-	-	-	PCG65177.1 hypothetical protein B5V51_9559 [Heliothis virescens] 5.45e-25	Craniophora ligustri genome assembly, chromosome: 18 3.40e-37
TRINITY_DN58491_c3_g1	1.90987	10.6144	-2.47448	0.000672612	0.0291544	down	-	-	-	-	-	XP_031769437.1 zonadhesin-like [Galleria mellonella] 3.65e-17	Amphipyra tragopoginis genome assembly, chromosome: 15 5.83e-12
TRINITY_DN61817_c0_g2	17.6398	7.81466	1.17458	0.000266941	0.0158239	up	cd00051, EFh, EF-hand, calcium binding motif; A diverse superfamily of calcium sensors and calcium signal modulators; most examples in this alignment model have 2 active canonical EF hands. Ca2+ binding induces a conformational change in the EF-hand motif, leading to the activation or inactivation of target proteins. EF-hands tend to occur in pairs or higher copy numbers. 8.33e-12	pfam13499, EF-hand_7, EF-hand domain pair. 5.85e-07	-	KOG0027, KOG0027, KOG0027, Calmodulin and related proteins (EF-Hand superfamily) [Signal transduction mechanisms]. 1.35e-09	-	XP_026327126.1 troponin C-like [Hyposmocoma kahamanoa] 4.72e-31	PREDICTED: Amyelois transitella troponin C-like (LOC106137911), mRNA 7.68e-53
TRINITY_DN72757_c1_g1	2.03956	5.89199	-1.5305	2.71342e-05	0.00342563	down	-	pfam04710, Pellino, Pellino. Pellino is involved in Toll-like signalling pathways, and associates with the kinase domain of the Pelle Ser/Thr kinase. 0.0	-	KOG3842, KOG3842, KOG3842, Adaptor protein Pellino [Signal transduction mechanisms]. 0.0	GO:0000209, protein polyubiquitination;GO:0001817, regulation of cytokine production;GO:0001818, negative regulation of cytokine production;GO:0001819, positive regulation of cytokine production;GO:0001932, regulation of protein phosphorylation;GO:0001934, positive regulation of protein phosphorylation;GO:0001959, regulation of cytokine-mediated signaling pathway;GO:0001960, negative regulation o…	XP_037876197.1 protein pellino [Bombyx mori] 0.0	PREDICTED: Amyelois transitella protein pellino (LOC106136145), mRNA 0.0
TRINITY_DN61768_c3_g2	48.122	23.4614	1.03641	1.51751e-05	0.0021692	up	-	-	-	-	-	-	PREDICTED: Amyelois transitella carbonic anhydrase 2-like (LOC106136817), mRNA 2.10e-13
TRINITY_DN67202_c0_g2	5.27087	1.9637	1.42447	0.000237896	0.0146816	up	-	-	-	-	GO:0001525, angiogenesis;GO:0001568, blood vessel development;GO:0001667, ameboidal-type cell migration;GO:0001817, regulation of cytokine production;GO:0001819, positive regulation of cytokine production;GO:0001944, vasculature development;GO:0001945, lymph vessel development;GO:0001946, lymphangiogenesis;GO:0002020, protease binding;GO:0002040, sprouting angiogenesis;GO:0003008, system process;…	XP_013198376.1 PREDICTED: pulmonary surfactant-associated protein D-like [Amyelois transitella] 3.00e-72	-
TRINITY_DN74667_c1_g1	10.7121	35.6569	-1.73494	9.92372e-05	0.0085459	down	-	-	-	-	-	XP_013191971.1 PREDICTED: uncharacterized protein LOC106136069 isoform X2 [Amyelois transitella] 9.42e-257	-
TRINITY_DN74667_c1_g2	10.7722	47.7883	-2.14934	3.34578e-05	0.00397322	down	-	-	-	-	-	XP_013191971.1 PREDICTED: uncharacterized protein LOC106136069 isoform X2 [Amyelois transitella] 2.03e-19	-
TRINITY_DN72868_c1_g2	0.135455	0.909503	-2.74726	9.18072e-05	0.00812155	down	cd00041, CUB, CUB domain; extracellular domain; present in proteins mostly known to be involved in development; not found in prokaryotes, plants and yeast. 4.80e-09	pfam00431, CUB, CUB domain. 3.93e-09	K14616-ko04977 Vitamin digestion and absorption	-	GO:0003008, system process;GO:0003014, renal system process;GO:0008150, biological_process;GO:0032501, multicellular organismal process;GO:0070293, renal absorption;GO:0097017, renal protein absorption;GO:0097205, renal filtration;GO:0097206, nephrocyte filtration	XP_026748193.1 cubilin [Galleria mellonella] 1.28e-107	-
TRINITY_DN72868_c1_g1	0.271531	1.15205	-2.08502	0.000391131	0.0201828	down	-	-	K14616-ko04977 Vitamin digestion and absorption	-	GO:0003008, system process;GO:0003014, renal system process;GO:0008150, biological_process;GO:0032501, multicellular organismal process;GO:0070293, renal absorption;GO:0097017, renal protein absorption;GO:0097205, renal filtration;GO:0097206, nephrocyte filtration	XP_021188936.1 cubilin homolog [Helicoverpa armigera] 3.01e-77	-
TRINITY_DN63751_c2_g3	2.88242	19.0334	-2.72318	0.000352745	0.0190329	down	-	-	-	-	-	-	-
TRINITY_DN55493_c0_g1	11.8745	5.88978	1.01159	7.68856e-06	0.00138859	up	cd00312, Esterase_lipase, Esterases and lipases (includes fungal lipases, cholinesterases, etc.) These enzymes act on carboxylic esters (EC: 3.1.1.-). The catalytic apparatus involves three residues (catalytic triad): a serine, a glutamate or aspartate and a histidine.These catalytic residues are responsible for the nucleophilic attack on the carbonyl carbon atom of the ester bond. In contrast wi…	pfam00135, COesterase, Carboxylesterase family. 1.56e-08	-	KOG4389, KOG4389, KOG4389, Acetylcholinesterase/Butyrylcholinesterase [Signal transduction mechanisms]. 6.68e-06	GO:0001523, retinoid metabolic process;GO:0003008, system process;GO:0003674, molecular_function;GO:0003824, catalytic activity;GO:0004620, phospholipase activity;GO:0004622, lysophospholipase activity;GO:0004771, sterol esterase activity;GO:0004806, triglyceride lipase activity;GO:0005488, binding;GO:0005539, glycosaminoglycan binding;GO:0005575, cellular_component;GO:0005576, extracellular regi…	QEA03465.1 carboxylesterase [Plodia interpunctella] 2.00e-117	-
TRINITY_DN71892_c1_g3	1.55708	4.81192	-1.62777	0.000667405	0.029069	down	cd10718, SH2_CIS, Src homology 2 (SH2) domain found in cytokine-inducible SH2-containing protein (CIS). CIS family members are known to be cytokine-inducible negative regulators of cytokine signaling. The expression of the CIS gene can be induced by IL2, IL3, GM-CSF and EPO in hematopoietic cells. Proteasome-mediated degradation of this protein has been shown to be involved in the inactivation of…	-	K04695-ko04630 Jak-STAT signaling pathway;ko04917 Prolactin signaling pathway;ko04910 Insulin signaling pathway	KOG4566, KOG4566, KOG4566, Cytokine-inducible SH2 protein [Signal transduction mechanisms]. 6.43e-10	GO:0001558, regulation of cell growth;GO:0001932, regulation of protein phosphorylation;GO:0001933, negative regulation of protein phosphorylation;GO:0003674, molecular_function;GO:0004857, enzyme inhibitor activity;GO:0004860, protein kinase inhibitor activity;GO:0005070, SH3/SH2 adaptor activity;GO:0005102, signaling receptor binding;GO:0005126, cytokine receptor binding;GO:0005131, growth horm…	XP_013198760.1 PREDICTED: suppressor of cytokine signaling 6 [Amyelois transitella] 8.24e-154	PREDICTED: Spodoptera litura suppressor of cytokine signaling 2-like (LOC111359350), transcript variant X2, mRNA 1.52e-33
TRINITY_DN56405_c0_g2	0.877448	6.09731	-2.79679	4.46585e-06	0.000921772	down	-	-	-	-	-	-	-
TRINITY_DN76654_c6_g1	0.473755	3.70083	-2.96564	5.46615e-12	1.57954e-08	down	cd08662, M13, Peptidase family M13 includes neprilysin and endothelin-converting enzyme I. The M13 family of metallopeptidases includes neprilysin (neutral endopeptidase, NEP, enkephalinase, CD10, CALLA, EC 3.4.24.11), endothelin-converting enzyme I (ECE-1, EC 3.4.24.71), erythrocyte surface antigen KELL (ECE-3), phosphate-regulating gene on the X chromosome (PHEX), soluble secreted endopeptidase…	pfam01431, Peptidase_M13, Peptidase family M13. Mammalian enzymes are typically type-II membrane anchored enzymes which are known, or believed to activate or inactivate oligopeptide (pro)-hormones such as opioid peptides. The family also contains a bacterial member believed to be involved with milk protein cleavage. 4.18e-58	-	KOG3624, KOG3624, KOG3624, M13 family peptidase [Amino acid transport and metabolism]. 2.31e-120	-	XP_013198066.1 PREDICTED: endothelin-converting enzyme 1-like [Amyelois transitella] 0.0	PREDICTED: Amyelois transitella endothelin-converting enzyme 1-like (LOC106140960), mRNA 0.0
TRINITY_DN66878_c0_g1	13.491	4.33695	1.63725	3.31628e-10	5.3904e-07	up	cd07987, LPLAT_MGAT-like, Lysophospholipid Acyltransferases (LPLATs) of Glycerophospholipid Biosynthesis: MGAT-like. Lysophospholipid acyltransferase (LPLAT) superfamily member: acyltransferases of de novo and remodeling pathways of glycerophospholipid biosynthesis which catalyze the incorporation of an acyl group from either acylCoAs or acyl-acyl carrier proteins (acylACPs) into acceptors such a…	pfam03982, DAGAT, Diacylglycerol acyltransferase. The terminal step of triacylglycerol (TAG) formation is catalyzed by the enzyme diacylglycerol acyltransferase (DAGAT). 1.11e-87	-	KOG0831, KOG0831, KOG0831, Acyl-CoA:diacylglycerol acyltransferase (DGAT) [Lipid transport and metabolism]. 7.20e-105	GO:0007498, mesoderm development;GO:0008150, biological_process;GO:0009888, tissue development;GO:0032502, developmental process;GO:0048856, anatomical structure development	XP_013184618.1 PREDICTED: 2-acylglycerol O-acyltransferase 2-A-like [Amyelois transitella] 6.39e-224	-
TRINITY_DN58982_c1_g1	0.948542	2.92198	-1.62316	0.000903766	0.0351356	down	-	-	-	-	GO:0000166, nucleotide binding;GO:0002376, immune system process;GO:0002682, regulation of immune system process;GO:0002684, positive regulation of immune system process;GO:0002694, regulation of leukocyte activation;GO:0002697, regulation of immune effector process;GO:0002699, positive regulation of immune effector process;GO:0002791, regulation of peptide secretion;GO:0002793, positive regulati…	XP_031764406.1 uncharacterized protein LOC113515185 [Galleria mellonella] 3.00e-236	Laspeyria flexula genome assembly, chromosome: 20 1.92e-160
TRINITY_DN62608_c0_g1	1.44461	3.96086	-1.45514	0.000500186	0.0236946	down	cd20970, IgI_1_MuSK, agrin-responsive first immunoglobulin-like domains (Ig1) of the MuSK ectodomain; a member of the I-set of IgSF domains. The members here are composed of the first immunoglobulin-like domains (Ig1) of the Muscle-specific kinase (MuSK). MuSK is a receptor tyrosine kinase specifically expressed in skeletal muscle, where it plays a central role in the formation and maintenance of…	pfam13927, Ig_3, Immunoglobulin domain. This family contains immunoglobulin-like domains. 3.92e-07	-	KOG3513, KOG3513, KOG3513, Neural cell adhesion molecule L1 [Signal transduction mechanisms]. 1.36e-07	-	XP_013191194.1 PREDICTED: lachesin-like [Amyelois transitella] 1.29e-267	PREDICTED: Amyelois transitella lachesin-like (LOC106135448), mRNA 0.0
TRINITY_DN76259_c6_g3	8.79231	19.7137	-1.16489	0.000527663	0.0245931	down	-	-	-	-	GO:0001085, RNA polymerase II transcription factor binding;GO:0001558, regulation of cell growth;GO:0001709, cell fate determination;GO:0003674, molecular_function;GO:0005488, binding;GO:0005515, protein binding;GO:0005575, cellular_component;GO:0005622, intracellular;GO:0005623, cell;GO:0005634, nucleus;GO:0005737, cytoplasm;GO:0006355, regulation of transcription, DNA-templated;GO:0006357, regu…	XP_013201137.1 PREDICTED: interferon-related developmental regulator 2 [Amyelois transitella] 9.38e-60	PREDICTED: Amyelois transitella interferon-related developmental regulator 2 (LOC106143559), mRNA 0.0
TRINITY_DN70439_c1_g1	1.38946	5.80497	-2.06276	0.000197699	0.0128861	down	cd05364, SDR_c11, classical (c) SDR, subgroup 11. SDRs are a functionally diverse family of oxidoreductases that have a single domain with a structurally conserved Rossmann fold (alpha/beta folding pattern with a central beta-sheet), an NAD(P)(H)-binding region, and a structurally diverse C-terminal region. Classical SDRs are typically about 250 residues long, while extended SDRs are approximatel…	pfam00106, adh_short, short chain dehydrogenase. This family contains a wide variety of dehydrogenases. 2.07e-26	-	KOG0725, KOG0725, KOG0725, Reductases with broad range of substrate specificities [General function prediction only]. 2.54e-23	-	XP_030033484.2 3-oxoacyl-[acyl-carrier-protein] reductase FabG [Manduca sexta] 2.81e-98	-
TRINITY_DN75046_c2_g3	1.3948	8.12039	-2.54149	0.000149657	0.0107198	down	-	-	-	-	-	-	-
TRINITY_DN75046_c2_g1	1.11842	5.00327	-2.16141	0.000163356	0.0112989	down	-	-	K00869-ko04146 Peroxisome;ko00900 Terpenoid backbone biosynthesis	KOG1511, KOG1511, KOG1511, Mevalonate kinase MVK/ERG12 [Lipid transport and metabolism]. 2.10e-63	GO:0000166, nucleotide binding;GO:0000287, magnesium ion binding;GO:0003674, molecular_function;GO:0003676, nucleic acid binding;GO:0003723, RNA binding;GO:0003729, mRNA binding;GO:0003824, catalytic activity;GO:0004496, mevalonate kinase activity;GO:0005488, binding;GO:0005515, protein binding;GO:0005524, ATP binding;GO:0005575, cellular_component;GO:0005622, intracellular;GO:0005623, cell;GO:00…	XP_013195169.1 PREDICTED: mevalonate kinase isoform X1 [Amyelois transitella] 6.12e-262	PREDICTED: Amyelois transitella mevalonate kinase (LOC106138541), transcript variant X1, mRNA 0.0
TRINITY_DN62950_c0_g3	34.207	11.6269	1.55683	8.55003e-10	1.1668e-06	up	-	-	-	-	-	-	-
TRINITY_DN73130_c0_g2	15.9098	46.7104	-1.55383	0.000145979	0.0105676	down	-	-	-	-	GO:0000323, lytic vacuole;GO:0003674, molecular_function;GO:0003824, catalytic activity;GO:0004175, endopeptidase activity;GO:0004197, cysteine-type endopeptidase activity;GO:0005575, cellular_component;GO:0005576, extracellular region;GO:0005615, extracellular space;GO:0005622, intracellular;GO:0005623, cell;GO:0005737, cytoplasm;GO:0005764, lysosome;GO:0005773, vacuole;GO:0006508, proteolysis;G…	XP_013193893.1 PREDICTED: digestive cysteine proteinase 1 [Amyelois transitella] 3.05e-206	PREDICTED: Amyelois transitella digestive cysteine proteinase 1 (LOC106137586), mRNA 0.0
TRINITY_DN61470_c0_g1	2.11749	0.850817	1.31543	0.000930501	0.0357453	up	-	-	-	-	-	XP_013189047.1 PREDICTED: uncharacterized protein LOC106133761 [Amyelois transitella] 3.77e-52	-
TRINITY_DN70377_c0_g2	4.14534	13.2334	-1.67462	0.000101413	0.0086758	down	-	-	-	-	-	-	-
TRINITY_DN70582_c0_g1	21.1564	45.6479	-1.10946	0.000334839	0.0185214	down	cd00819, PEPCK_GTP, Phosphoenolpyruvate carboxykinase (PEPCK), a critical gluconeogenic enzyme, catalyzes the first committed step in the diversion of tricarboxylic acid cycle intermediates toward gluconeogenesis. It catalyzes the reversible decarboxylation and phosphorylation of oxaloacetate to yield phosphoenolpyruvate and carbon dioxide, using a nucleotide molecule (GTP) for the phosphoryl tra…	pfam00821, PEPCK_C, Phosphoenolpyruvate carboxykinase C-terminal P-loop domain. catalyzes the formation of phosphoenolpyruvate by decarboxylation of oxaloacetate. 1.83e-145	K01596-ko00010 Glycolysis / Gluconeogenesis;ko04068 FoxO signaling pathway;ko04910 Insulin signaling pathway;ko04964 Proximal tubule bicarbonate reclamation;ko03320 PPAR signaling pathway;ko00620 Pyruvate metabolism;ko04152 AMPK signaling pathway;ko00020 Citrate cycle (TCA cycle);ko04920 Adipocytokine signaling pathway;ko04151 PI3K-Akt signaling pathway;ko04922 Glucagon signaling pathway	KOG3749, KOG3749, KOG3749, Phosphoenolpyruvate carboxykinase [Energy production and conversion]. 0.0	GO:0000003, reproduction;GO:0000166, nucleotide binding;GO:0000287, magnesium ion binding;GO:0001101, response to acid chemical;GO:0001505, regulation of neurotransmitter levels;GO:0001655, urogenital system development;GO:0001666, response to hypoxia;GO:0001678, cellular glucose homeostasis;GO:0001822, kidney development;GO:0001882, nucleoside binding;GO:0001883, purine nucleoside binding;GO:000…	XP_013191765.1 PREDICTED: phosphoenolpyruvate carboxykinase [GTP]-like isoform X1 [Amyelois transitella] 0.0	PREDICTED: Amyelois transitella phosphoenolpyruvate carboxykinase [GTP]-like (LOC106135907), transcript variant X1, mRNA 0.0
TRINITY_DN76031_c6_g1	5.39558	14.9679	-1.47202	8.45823e-05	0.00769137	down	cd07792, FGGY_GK1-3_metazoa, Metazoan glycerol kinase 1 and 3-like proteins; belongs to the FGGY family of carbohydrate kinases. This subgroup corresponds to a group of metazoan glycerol kinases (GKs), coded by X chromosome-linked GK genes, and glycerol kinase (GK)-like proteins, coded by autosomal testis-specific GK-like genes (GK-like genes, GK1 and GK3). Sequence comparison shows that metazoan…	pfam00370, FGGY_N, FGGY family of carbohydrate kinases, N-terminal domain. This domain adopts a ribonuclease H-like fold and is structurally related to the C-terminal domain. 3.00e-37	K00864-ko00561 Glycerolipid metabolism;ko04626 Plant-pathogen interaction;ko03320 PPAR signaling pathway	KOG2517, KOG2517, KOG2517, Ribulose kinase and related carbohydrate kinases [Carbohydrate transport and metabolism]. 3.33e-109	GO:0003674, molecular_function;GO:0003824, catalytic activity;GO:0004370, glycerol kinase activity;GO:0005488, binding;GO:0005515, protein binding;GO:0005575, cellular_component;GO:0005622, intracellular;GO:0005623, cell;GO:0005634, nucleus;GO:0005737, cytoplasm;GO:0005739, mitochondrion;GO:0005740, mitochondrial envelope;GO:0005741, mitochondrial outer membrane;GO:0005829, cytosol;GO:0005975, ca…	XP_013184722.1 PREDICTED: glycerol kinase-like [Amyelois transitella] 0.0	PREDICTED: Trichoplusia ni glycerol kinase (LOC113505207), transcript variant X4, mRNA 0.0
TRINITY_DN56298_c0_g1	2.02012	10.8706	-2.42792	3.94185e-09	3.37858e-06	down	-	-	-	-	-	-	-
TRINITY_DN33980_c0_g1	3.33208	0.0982923	5.0832	4.29914e-07	0.000151091	up	-	pfam00411, Ribosomal_S11, Ribosomal protein S11. 8.11e-17	K02955-ko03010 Ribosome	KOG0407, KOG0407, KOG0407, 40S ribosomal protein S14 [Translation, ribosomal structure and biogenesis]. 1.55e-52	GO:0000028, ribosomal small subunit assembly;GO:0000462, maturation of SSU-rRNA from tricistronic rRNA transcript (SSU-rRNA, 5.8S rRNA, LSU-rRNA);GO:0002181, cytoplasmic translation;GO:0003674, molecular_function;GO:0003676, nucleic acid binding;GO:0003723, RNA binding;GO:0003729, mRNA binding;GO:0003735, structural constituent of ribosome;GO:0005198, structural molecule activity;GO:0005488, bind…	XP_029175407.1 40S ribosomal protein S14-A-like [Nylanderia fulva] 1.31e-60	-
TRINITY_DN61382_c0_g1	11.4683	3.65211	1.65085	4.08357e-08	2.36003e-05	up	-	-	-	-	GO:0003674, molecular_function;GO:0003824, catalytic activity;GO:0003924, GTPase activity;GO:0016462, pyrophosphatase activity;GO:0016787, hydrolase activity;GO:0016817, hydrolase activity, acting on acid anhydrides;GO:0016818, hydrolase activity, acting on acid anhydrides, in phosphorus-containing anhydrides;GO:0017111, nucleoside-triphosphatase activity	ASA46451.1 juvenile hormone diol kinase, partial [Cadra cautella] 1.16e-114	PREDICTED: Amyelois transitella calexcitin-2-like (LOC106137467), mRNA 1.50e-117
TRINITY_DN71351_c2_g1	9.11127	27.0934	-1.57222	0.00011196	0.00903417	down	cd17358, MFS_GLUT6_8_Class3_like, Glucose transporter (GLUT) types 6 and 8, Class 3 GLUTs, and similar transporters of the Major Facilitator Superfamily. This subfamily is composed of glucose transporter type 6 (GLUT6), GLUT8, plant early dehydration-induced gene ERD6-like proteins, and similar insect proteins including facilitated trehalose transporter Tret1-1. GLUTs, also called Solute carrier …	pfam00083, Sugar_tr, Sugar (and other) transporter. 2.26e-06	-	-	GO:0003674, molecular_function;GO:0005215, transporter activity;GO:0005351, carbohydrate:proton symporter activity;GO:0005355, glucose transmembrane transporter activity;GO:0005402, carbohydrate:cation symporter activity;GO:0006810, transport;GO:0006811, ion transport;GO:0006812, cation transport;GO:0008150, biological_process;GO:0008324, cation transmembrane transporter activity;GO:0008643, carb…	XP_013191783.1 PREDICTED: facilitated trehalose transporter Tret1-like [Amyelois transitella] 3.09e-108	-
TRINITY_DN74375_c2_g3	2.53223	7.02728	-1.47256	0.000972767	0.0368452	down	-	pfam01490, Aa_trans, Transmembrane amino acid transporter protein. This transmembrane region is found in many amino acid transporters including UNC-47 and MTR. UNC-47 encodes a vesicular amino butyric acid (GABA) transporter, (VGAT). UNC-47 is predicted to have 10 transmembrane domains. MTR is a N system amino acid transporter system protein involved in methyltryptophan resistance. Other members …	-	KOG1304, KOG1304, KOG1304, Amino acid transporters [Amino acid transport and metabolism]. 2.34e-67	GO:0003333, amino acid transmembrane transport;GO:0003674, molecular_function;GO:0005215, transporter activity;GO:0005342, organic acid transmembrane transporter activity;GO:0005575, cellular_component;GO:0005622, intracellular;GO:0005623, cell;GO:0005737, cytoplasm;GO:0005773, vacuole;GO:0005774, vacuolar membrane;GO:0006810, transport;GO:0006811, ion transport;GO:0006820, anion transport;GO:000…	XP_013185799.1 PREDICTED: proton-coupled amino acid transporter 1-like isoform X2 [Amyelois transitella] 2.90e-211	-
TRINITY_DN69574_c1_g1	7.92374	29.8298	-1.9125	8.00612e-06	0.00142613	down	cd19941, TIL, trypsin inhibitor-like cysteine rich domain. TIL (trypsin inhibitor-like) cysteine rich domains are found in smapins (small serine proteinase inhibitor), or Ascaris trypsin inhibitor (ATI)-like proteins, whose members include anticoagulant proteins, elastase inhibitors, trypsin inhibitors, thrombin inhibitors, and chymotrypsin inhibitors. The TIL domain is also found in some large m…	-	-	-	-	XP_013185979.1 PREDICTED: zonadhesin-like [Amyelois transitella] 6.61e-200	-
TRINITY_DN69574_c1_g2	1.70339	15.903	-3.22281	4.06098e-08	2.36003e-05	down	-	-	-	-	-	-	-
TRINITY_DN72317_c6_g4	6.31582	17.3742	-1.45991	6.5786e-05	0.00645279	down	-	-	-	-	-	-	-
TRINITY_DN72317_c6_g2	0.875367	5.17672	-2.56408	0.000267109	0.0158239	down	-	-	-	-	-	-	-
TRINITY_DN64685_c0_g4	714.452	355.887	1.00542	9.45548e-08	4.55387e-05	up	-	-	-	-	-	XP_013196954.1 PREDICTED: calphotin-like [Amyelois transitella] 4.13e-14	PREDICTED: Amyelois transitella vegetative cell wall protein gp1-like (LOC106139544), transcript variant X2, mRNA 1.31e-35
TRINITY_DN64685_c0_g5	23.5751	8.54867	1.46349	2.35621e-06	0.000569552	up	-	-	-	-	-	-	PREDICTED: Amyelois transitella calphotin-like (LOC106140820), transcript variant X5, mRNA 2.28e-11
TRINITY_DN57233_c0_g3	25.8835	12.7079	1.02631	9.46984e-06	0.00159383	up	-	-	-	-	-	-	-
TRINITY_DN73638_c0_g4	118.474	50.3919	1.23331	2.25539e-07	9.46146e-05	up	-	-	-	-	-	-	-
TRINITY_DN72111_c1_g6	8.06268	24.6148	-1.6102	0.000830621	0.0334396	down	cd05247, UDP_G4E_1_SDR_e, UDP-glucose 4 epimerase, subgroup 1, extended (e) SDRs. UDP-glucose 4 epimerase (aka UDP-galactose-4-epimerase), is a homodimeric extended SDR. It catalyzes the NAD-dependent conversion of UDP-galactose to UDP-glucose, the final step in Leloir galactose synthesis. This subgroup has the characteristic active site tetrad and NAD-binding motif of the extended SDRs. Extended…	-	K01784-ko00052 Galactose metabolism;ko00520 Amino sugar and nucleotide sugar metabolism	KOG1371, KOG1371, KOG1371, UDP-glucose 4-epimerase/UDP-sulfoquinovose synthase [Cell wall/membrane/envelope biogenesis]. 1.91e-08	GO:0002164, larval development;GO:0002376, immune system process;GO:0002520, immune system development;GO:0003674, molecular_function;GO:0003824, catalytic activity;GO:0003974, UDP-N-acetylglucosamine 4-epimerase activity;GO:0003978, UDP-glucose 4-epimerase activity;GO:0005975, carbohydrate metabolic process;GO:0005996, monosaccharide metabolic process;GO:0006012, galactose metabolic process;GO:0…	XP_013191836.1 PREDICTED: UDP-glucose 4-epimerase isoform X3 [Amyelois transitella] 6.75e-16	-
TRINITY_DN47515_c0_g1	1.46341	0.165808	3.14175	4.30509e-06	0.000906441	up	cd00776, AsxRS_core, Asx tRNA synthetase (AspRS/AsnRS) class II core domain. Assignment to class II aminoacyl-tRNA synthetases (aaRS) based upon its structure and the presence of three characteristic sequence motifs in the core domain. This family includes AsnRS as well as a subgroup of AspRS. AsnRS and AspRS are homodimers, which attach either asparagine or aspartate to the 3'OH group of ribose …	pfam00152, tRNA-synt_2, tRNA synthetases class II (D, K and N). 6.10e-26	K01893-ko00970 Aminoacyl-tRNA biosynthesis	KOG0555, KOG0555, KOG0555, Asparaginyl-tRNA synthetase [Translation, ribosomal structure and biogenesis]. 1.83e-124	GO:0002181, cytoplasmic translation;GO:0003674, molecular_function;GO:0003824, catalytic activity;GO:0004812, aminoacyl-tRNA ligase activity;GO:0004816, asparagine-tRNA ligase activity;GO:0005575, cellular_component;GO:0005622, intracellular;GO:0005623, cell;GO:0005737, cytoplasm;GO:0005829, cytosol;GO:0006082, organic acid metabolic process;GO:0006139, nucleobase-containing compound metabolic pr…	XP_029156760.1 probable asparagine--tRNA ligase, cytoplasmic [Nylanderia fulva] 3.98e-154	-
TRINITY_DN61789_c1_g2	14.61	3.12275	2.22607	0.000167217	0.011368	up	-	-	-	-	-	-	-
TRINITY_DN72653_c0_g1	6.12147	20.9028	-1.77174	4.59252e-05	0.00499995	down	-	-	-	-	-	XP_013194460.1 PREDICTED: uncharacterized protein LOC106138026 isoform X2 [Amyelois transitella] 9.85e-66	-
TRINITY_DN72147_c0_g2	3.63205	12.8533	-1.82329	1.56189e-05	0.00220761	down	cd15382, 7tmA_AKHR, adipokinetic hormone receptor, member of the class A family of seven-transmembrane G protein-coupled receptors. Adipokinetic hormone (AKH) is a lipid-mobilizing hormone that is involved in control of insect metabolism. Generally, AKH behaves as a typical stress hormone by mobilizing lipids, carbohydrates and/or certain amino acids such as proline. Thus, it utilizes the body's …	pfam00001, 7tm_1, 7 transmembrane receptor (rhodopsin family). This family contains, amongst other G-protein-coupled receptors (GCPRs), members of the opsin family, which have been considered to be typical members of the rhodopsin superfamily. They share several motifs, mainly the seven transmembrane helices, GCPRs of the rhodopsin superfamily. All opsins bind a chromophore, such as 11-cis-retina…	K04280-ko04912 GnRH signaling pathway;ko04080 Neuroactive ligand-receptor interaction	KOG4219, KOG4219, KOG4219, G protein-coupled receptor [Signal transduction mechanisms]. 1.67e-10	GO:0001653, peptide receptor activity;GO:0003674, molecular_function;GO:0004888, transmembrane signaling receptor activity;GO:0004930, G-protein coupled receptor activity;GO:0004968, gonadotropin-releasing hormone receptor activity;GO:0005488, binding;GO:0005575, cellular_component;GO:0005623, cell;GO:0005886, plasma membrane;GO:0005887, integral component of plasma membrane;GO:0006629, lipid met…	XP_013187719.1 PREDICTED: gonadotropin-releasing hormone II receptor [Amyelois transitella] 1.13e-203	PREDICTED: Amyelois transitella gonadotropin-releasing hormone II receptor (LOC106132746), transcript variant X2, mRNA 0.0
TRINITY_DN60229_c0_g1	1296.26	545.838	1.24781	7.93811e-09	6.25595e-06	up	-	-	-	-	-	-	Apotomis turbidana genome assembly, chromosome: 17 1.38e-15
TRINITY_DN60229_c0_g2	234.533	114.1	1.03949	1.24021e-08	8.95948e-06	up	-	-	-	-	-	CAB3231640.1 unnamed protein product [Arctia plantaginis] 6.08e-14	-
TRINITY_DN71921_c5_g3	6.51308	18.8959	-1.53666	1.23694e-05	0.0019035	down	cd17318, MFS_SLC17, Solute carrier 17 (SLC17) family of the Major Facilitator Superfamily of transporters. The Solute carrier 17 (SLC17) family is primarily involved in the transport of organic anions. There are nime human proteins belonging to this family including: the type I phosphate transporters (SLC17A1-4) that were initially identified as sodium-dependent inorganic phosphate (Pi) transport…	-	-	KOG2532, KOG2532, KOG2532, Permease of the major facilitator superfamily [Carbohydrate transport and metabolism]. 4.50e-19	GO:0001666, response to hypoxia;GO:0003002, regionalization;GO:0003674, molecular_function;GO:0005215, transporter activity;GO:0005575, cellular_component;GO:0005623, cell;GO:0005886, plasma membrane;GO:0006810, transport;GO:0006811, ion transport;GO:0006820, anion transport;GO:0006950, response to stress;GO:0007275, multicellular organism development;GO:0007389, pattern specification process;GO:…	XP_013188922.1 PREDICTED: putative inorganic phosphate cotransporter [Amyelois transitella] 1.15e-56	PREDICTED: Amyelois transitella putative inorganic phosphate cotransporter (LOC106133660), mRNA 5.33e-73
TRINITY_DN71921_c5_g1	4.55724	15.3436	-1.7514	4.0327e-06	0.000873988	down	cd17381, MFS_SLC17A5, Solute carrier family 17 member 5 (also called sialin) of the Major Facilitator Superfamily of transporters. Solute carrier family 17 member 5 (SLC17A5) is also called sialin, H(+)/nitrate cotransporter, H(+)/sialic acid cotransporter (AST), membrane glycoprotein HP59, or vesicular H(+)/aspartate-glutamate cotransporter. It transports glucuronic acid and free sialic acid out…	-	-	KOG2532, KOG2532, KOG2532, Permease of the major facilitator superfamily [Carbohydrate transport and metabolism]. 1.57e-33	GO:0001666, response to hypoxia;GO:0003002, regionalization;GO:0003674, molecular_function;GO:0005215, transporter activity;GO:0005575, cellular_component;GO:0005623, cell;GO:0005886, plasma membrane;GO:0006810, transport;GO:0006811, ion transport;GO:0006820, anion transport;GO:0006950, response to stress;GO:0007275, multicellular organism development;GO:0007389, pattern specification process;GO:…	XP_013188922.1 PREDICTED: putative inorganic phosphate cotransporter [Amyelois transitella] 3.94e-130	Erynnis tages genome assembly, chromosome: 13 6.25e-12
TRINITY_DN72328_c0_g3	0.943777	0.407153	1.21288	0.000866283	0.0342774	up	-	pfam18701, DUF5641, Family of unknown function (DUF5641). This presumed domain is found in a range of retrotransposon polyproteins. 1.14e-23	-	-	-	PCG79985.1 hypothetical protein B5V51_12791 [Heliothis virescens] 3.77e-299	-
TRINITY_DN67058_c2_g2	113.939	38.502	1.56526	1.7116e-05	0.0023932	up	-	pfam06585, JHBP, Haemolymph juvenile hormone binding protein (JHBP). This family consists of several insect-specific haemolymph juvenile hormone binding proteins (JHBP). Juvenile hormone regulates embryogenesis, maintains the status quo of larval development and stimulates reproductive maturation in the adult insect. JH is transported from the sites of its synthesis to target tissues by a haemoly…	-	-	-	XP_013196282.1 PREDICTED: circadian clock-controlled protein-like [Amyelois transitella] 1.06e-50	-
TRINITY_DN61720_c0_g1	57.3741	116.515	-1.02205	0.000615879	0.0275214	down	-	pfam04083, Abhydro_lipase, Partial alpha/beta-hydrolase lipase region. This family corresponds to a N-terminal part of an alpha/beta hydrolase domain. 1.07e-12	K01052-ko00100 Steroid biosynthesis;ko04142 Lysosome	KOG2624, KOG2624, KOG2624, Triglyceride lipase-cholesterol esterase [Lipid transport and metabolism]. 1.53e-21	-	XP_013200347.1 PREDICTED: lipase 3-like [Amyelois transitella] 1.96e-62	-
TRINITY_DN59261_c0_g5	35.6344	17.3295	1.04004	7.51033e-08	3.82983e-05	up	cd03045, GST_N_Delta_Epsilon, GST_N family, Class Delta and Epsilon subfamily; GSTs are cytosolic dimeric proteins involved in cellular detoxification by catalyzing the conjugation of glutathione (GSH) with a wide range of endogenous and xenobiotic alkylating agents, including carcinogens, therapeutic drugs, environmental toxins and products of oxidative stress. GSTs also show GSH peroxidase acti…	pfam02798, GST_N, Glutathione S-transferase, N-terminal domain. Function: conjugation of reduced glutathione to a variety of targets. Also included in the alignment, but not GSTs: S-crystallins from squid (similarity to GST previously noted); eukaryotic elongation factors 1-gamma (not known to have GST activity and similarity not previously recognized); HSP26 family of stress-related proteins inc…	K00799-ko00480 Glutathione metabolism;ko00980 Metabolism of xenobiotics by cytochrome P450;ko00982 Drug metabolism - cytochrome P450	KOG0867, KOG0867, KOG0867, Glutathione S-transferase [Posttranslational modification, protein turnover, chaperones]. 9.73e-29	-	XP_013194108.1 PREDICTED: uncharacterized protein LOC106137747 [Amyelois transitella] 4.18e-91	-
TRINITY_DN67845_c0_g1	0.447938	1.74456	-1.9615	0.000388445	0.0200841	down	cd17317, MFS_SLC22, Solute carrier 22 (SLC22) family of organic cation/anion/zwitterion transporters of the Major Facilitator Superfamily. The Solute carrier 22 (SLC22) family of organic cation/anion/zwitterion transporters includes organic cation transporters (OCTs), organic zwitterion/cation transporters (OCTNs), and organic anion transporters (OATs). SLC22 transporters interact with a variety …	pfam00083, Sugar_tr, Sugar (and other) transporter. 1.63e-07	-	KOG0255, KOG0255, KOG0255, Synaptic vesicle transporter SVOP and related transporters (major facilitator superfamily) [General function prediction only]. 3.73e-38	GO:0003674, molecular_function;GO:0005215, transporter activity;GO:0005575, cellular_component;GO:0006810, transport;GO:0006811, ion transport;GO:0006820, anion transport;GO:0008150, biological_process;GO:0008509, anion transmembrane transporter activity;GO:0008514, organic anion transmembrane transporter activity;GO:0015075, ion transmembrane transporter activity;GO:0015711, organic anion transp…	XP_013184517.1 PREDICTED: solute carrier family 22 member 15-like [Amyelois transitella] 1.23e-201	-
TRINITY_DN55502_c0_g1	2.00387	10.8728	-2.43986	0.000110527	0.00898275	down	-	-	-	-	-	-	-
TRINITY_DN68510_c2_g5	2.39342	11.711	-2.29072	3.9969e-06	0.000873508	down	-	-	-	-	-	XP_031770593.1 zonadhesin-like [Galleria mellonella] 4.92e-49	-
TRINITY_DN65852_c1_g1	1.06398	3.07618	-1.53167	8.42527e-05	0.00768828	down	-	-	-	-	-	KPI93452.1 hypothetical protein RR46_10712 [Papilio xuthus] 6.48e-09	-
TRINITY_DN76792_c2_g3	2.17653	8.67726	-1.99521	9.85423e-06	0.00162285	down	-	-	-	-	-	-	Amphipyra tragopoginis genome assembly, chromosome: 3 9.61e-12
TRINITY_DN64437_c2_g1	116.329	356.457	-1.61551	0.00105506	0.0385921	down	-	-	-	-	-	-	-
TRINITY_DN66492_c1_g1	4.93498	15.2558	-1.62824	8.69739e-05	0.00779976	down	-	pfam03561, Allantoicase, Allantoicase repeat. This family is found in pairs in Allantoicases, forming the majority of the protein. These proteins allow the use of purines as secondary nitrogen sources in nitrogen-limiting conditions through the reaction: allantoate + H(2)0 = (-)-ureidoglycolate + urea. 6.42e-12	K01477-ko00230 Purine metabolism	KOG4145, KOG4145, KOG4145, Allantoicase [Nucleotide transport and metabolism]. 1.06e-20	-	XP_013184664.1 PREDICTED: allantoicase-like [Amyelois transitella] 6.23e-243	PREDICTED: Amyelois transitella allantoicase-like (LOC106130376), mRNA 0.0
TRINITY_DN58497_c1_g4	2.06959	6.65997	-1.68617	0.00126949	0.043396	down	-	-	-	-	-	XP_013190245.1 PREDICTED: uncharacterized protein LOC106134689 [Amyelois transitella] 1.87e-120	Notodonta dromedarius genome assembly, chromosome: 8 1.92e-39
TRINITY_DN57047_c0_g1	0.823388	2.54403	-1.62747	0.00078562	0.0321736	down	cd17236, Ubl_ATG8_MAP1LC3C, ubiquitin-like (Ubl) domain found in microtubule associate protein 1 light chain 3C (MAPLC3C). Autophagy is an essential intracellular process that targets large protein complexes, bacterial pathogens, and organelles for degradation. MAP1LC3C belongs to the MAP1LC3 (short name LC3) family proteins. MAP1LC3 has a ubiquitin-like (Ubl) fold that belongs to the autophagy-r…	pfam02991, Atg8, Autophagy protein Atg8 ubiquitin like. Light chain 3 is proposed to function primarily as a subunit of microtubule associated proteins 1A and 1B and that its expression may regulate microtubule binding activity. Autophagy is generally known as a process involved in the degradation of bulk cytoplasmic components that are non-specifically sequestered into an autophagosome, where th…	-	KOG1654, KOG1654, KOG1654, Microtubule-associated anchor protein involved in autophagy and membrane trafficking [Cytoskeleton]. 1.76e-20	-	XP_021191683.1 uncharacterized protein LOC110377214 [Helicoverpa armigera] 1.34e-152	PREDICTED: Amyelois transitella uncharacterized LOC106131528 (LOC106131528), mRNA 0.0
TRINITY_DN76736_c5_g5	181.388	419.38	-1.20918	0.00101832	0.0376785	down	-	-	-	-	-	-	-
TRINITY_DN72930_c0_g1	0.814265	3.77221	-2.21184	0.000103989	0.0087568	down	cd01650, RT_nLTR_like, RT_nLTR: Non-LTR (long terminal repeat) retrotransposon and non-LTR retrovirus reverse transcriptase (RT). This subfamily contains both non-LTR retrotransposons and non-LTR retrovirus RTs. RTs catalyze the conversion of single-stranded RNA into double-stranded DNA for integration into host chromosomes. RT is a multifunctional enzyme with RNA-directed DNA polymerase, DNA dir…	-	-	-	GO:0001101, response to acid chemical;GO:0008150, biological_process;GO:0010033, response to organic substance;GO:0032526, response to retinoic acid;GO:0033993, response to lipid;GO:0042221, response to chemical;GO:0050896, response to stimulus;GO:1901700, response to oxygen-containing compound	PCG74070.1 hypothetical protein B5V51_13919 [Heliothis virescens] 1.01e-286	Vanessa atalanta genome assembly, chromosome: W 1.87e-33
TRINITY_DN72145_c0_g2	9.60775	27.461	-1.51511	0.000111496	0.0090333	down	-	-	-	-	-	-	-
TRINITY_DN48428_c0_g1	7.8205	19.1846	-1.29461	0.00121769	0.0423942	down	-	-	-	-	-	-	PREDICTED: Amyelois transitella 2-oxoglutarate dehydrogenase, mitochondrial (LOC106133152), transcript variant X6, mRNA 1.57e-45
TRINITY_DN41632_c0_g1	7.38078	0.28553	4.69206	0.00024196	0.0148063	up	-	pfam00125, Histone, Core histone H2A/H2B/H3/H4. 1.38e-34	-	KOG1745, KOG1745, KOG1745, Histones H3 and H4 [Chromatin structure and dynamics]. 4.19e-53	-	EGT51447.1 hypothetical protein CAEBREN_11019 [Caenorhabditis brenneri] 9.14e-43	-
TRINITY_DN58819_c0_g1	36.8156	15.3749	1.25974	1.90665e-08	1.34017e-05	up	cd00190, Tryp_SPc, Trypsin-like serine protease; Many of these are synthesized as inactive precursor zymogens that are cleaved during limited proteolysis to generate their active forms. Alignment contains also inactive enzymes that have substitutions of the catalytic triad residues. 4.48e-34	pfam00089, Trypsin, Trypsin. 5.15e-24	K01312-ko04972 Pancreatic secretion;ko04974 Protein digestion and absorption;ko04080 Neuroactive ligand-receptor interaction	KOG3627, KOG3627, KOG3627, Trypsin [Amino acid transport and metabolism]. 4.20e-27	-	XP_013196599.1 PREDICTED: trypsin-3-like [Amyelois transitella] 1.01e-141	-
TRINITY_DN36362_c0_g1	1.83822	0.174734	3.39508	4.86518e-05	0.00520694	up	-	pfam03947, Ribosomal_L2_C, Ribosomal Proteins L2, C-terminal domain. 2.53e-27	K02938-ko03010 Ribosome	KOG2309, KOG2309, KOG2309, 60s ribosomal protein L2/L8 [Translation, ribosomal structure and biogenesis]. 2.26e-64	-	XP_029157721.1 60S ribosomal protein L8-like [Nylanderia fulva] 5.58e-92	-
TRINITY_DN60269_c1_g1	1.89299	7.29046	-1.94534	2.25559e-07	9.46146e-05	down	cd00190, Tryp_SPc, Trypsin-like serine protease; Many of these are synthesized as inactive precursor zymogens that are cleaved during limited proteolysis to generate their active forms. Alignment contains also inactive enzymes that have substitutions of the catalytic triad residues. 3.46e-43	pfam00089, Trypsin, Trypsin. 5.96e-33	-	KOG3627, KOG3627, KOG3627, Trypsin [Amino acid transport and metabolism]. 2.23e-43	GO:0002225, positive regulation of antimicrobial peptide production;GO:0002376, immune system process;GO:0002682, regulation of immune system process;GO:0002684, positive regulation of immune system process;GO:0002697, regulation of immune effector process;GO:0002699, positive regulation of immune effector process;GO:0002700, regulation of production of molecular mediator of immune response;GO:00…	XP_013186753.1 PREDICTED: serine protease easter-like [Amyelois transitella] 5.62e-214	-
TRINITY_DN75901_c5_g4	7.64445	27.2009	-1.83117	0.000991461	0.0371552	down	-	-	K10532-ko00531 Glycosaminoglycan degradation;ko04142 Lysosome	-	-	XP_013194974.1 PREDICTED: heparan-alpha-glucosaminide N-acetyltransferase-like [Amyelois transitella] 3.89e-49	-
TRINITY_DN75901_c5_g5	2.87268	11.835	-2.04258	4.99495e-05	0.00528064	down	-	-	K10532-ko00531 Glycosaminoglycan degradation;ko04142 Lysosome	KOG4683, KOG4683, KOG4683, Uncharacterized conserved protein [Function unknown]. 7.52e-07	-	XP_013194974.1 PREDICTED: heparan-alpha-glucosaminide N-acetyltransferase-like [Amyelois transitella] 6.24e-73	-
TRINITY_DN75901_c5_g3	3.74117	13.4429	-1.84529	0.00119771	0.0418482	down	-	-	K10532-ko00531 Glycosaminoglycan degradation;ko04142 Lysosome	-	-	XP_013194974.1 PREDICTED: heparan-alpha-glucosaminide N-acetyltransferase-like [Amyelois transitella] 2.65e-53	-
TRINITY_DN71946_c1_g1	28.6136	13.938	1.03768	5.02874e-06	0.000998339	up	cd10975, CE4_CDA_like_2, Putative catalytic domain of chitin deacetylase-like proteins. Chitin deacetylases (CDAs, EC 3.5.1.41) are secreted metalloproteins belonging to a family of extracellular chitin-modifying enzymes that catalyze the N-deacetylation of chitin, a beta-1,4-linked N-acetylglucosamine polymer, to form chitosan, a polymer of beta-(1,4)-linked d-glucosamine residues. CDAs have bee…	-	-	-	GO:0003674, molecular_function;GO:0003824, catalytic activity;GO:0004553, hydrolase activity, hydrolyzing O-glycosyl compounds;GO:0004568, chitinase activity;GO:0005488, binding;GO:0005575, cellular_component;GO:0005576, extracellular region;GO:0005622, intracellular;GO:0005623, cell;GO:0005737, cytoplasm;GO:0006022, aminoglycan metabolic process;GO:0006026, aminoglycan catabolic process;GO:00060…	XP_013186693.1 PREDICTED: uncharacterized protein LOC106131958 [Amyelois transitella] 1.29e-222	-
TRINITY_DN73097_c1_g1	2.36675	1.13805	1.05634	0.00138145	0.0455971	up	-	-	-	-	-	XP_028173110.1 uncharacterized protein LOC114362055 [Ostrinia furnacalis] 4.83e-79	Laspeyria flexula genome assembly, chromosome: 19 1.61e-120
TRINITY_DN59077_c0_g1	2.63013	0.166294	3.98333	0.000761907	0.0316532	up	-	-	-	-	-	-	-
TRINITY_DN57210_c0_g3	11.1033	5.50568	1.012	0.000826083	0.0333084	up	-	-	-	-	-	-	-
TRINITY_DN62440_c2_g4	23.6044	10.2924	1.19748	0.000507749	0.0239656	up	-	-	K06943-ko03008 Ribosome biogenesis in eukaryotes	-	GO:0000079, regulation of cyclin-dependent protein serine/threonine kinase activity;GO:0000166, nucleotide binding;GO:0000226, microtubule cytoskeleton organization;GO:0000278, mitotic cell cycle;GO:0000280, nuclear division;GO:0000463, maturation of LSU-rRNA from tricistronic rRNA transcript (SSU-rRNA, 5.8S rRNA, LSU-rRNA);GO:0000470, maturation of LSU-rRNA;GO:0001882, nucleoside binding;GO:0001…	XP_026756771.1 nucleolar GTP-binding protein 1-like [Galleria mellonella] 3.95e-12	Autographa gamma genome assembly, chromosome: 28 2.07e-28
TRINITY_DN71516_c0_g1	95.6408	199.772	-1.06265	0.00138284	0.0455971	down	cd03505, Delta9-FADS-like, The Delta9 Fatty Acid Desaturase (Delta9-FADS)-like CD includes the delta-9 and delta-11 acyl CoA desaturases found in various eukaryotes including vertebrates, insects, higher plants, and fungi. The delta-9 acyl-lipid desaturases are found in a wide range of bacteria. These enzymes play essential roles in fatty acid metabolism and the regulation of cell membrane fluidi…	-	K00507-ko04152 AMPK signaling pathway;ko04212 Longevity regulating pathway - worm;ko01212 Fatty acid metabolism;ko03320 PPAR signaling pathway;ko01040 Biosynthesis of unsaturated fatty acids	KOG1600, KOG1600, KOG1600, Fatty acid desaturase [Lipid transport and metabolism]. 2.01e-102	GO:0001101, response to acid chemical;GO:0001676, long-chain fatty acid metabolic process;GO:0002376, immune system process;GO:0003674, molecular_function;GO:0003824, catalytic activity;GO:0004768, stearoyl-CoA 9-desaturase activity;GO:0005488, binding;GO:0005506, iron ion binding;GO:0005575, cellular_component;GO:0005622, intracellular;GO:0005623, cell;GO:0005634, nucleus;GO:0005730, nucleolus;G…	QMX41383.1 desaturase DES4 [Dioryctria abietella] 3.31e-263	Dioryctria abietella desaturase DES4 mRNA, complete cds 0.0
TRINITY_DN73430_c0_g5	7.36292	17.4482	-1.24473	0.00128665	0.0437984	down	-	-	K09183-ko04022 cGMP - PKG signaling pathway;ko04919 Thyroid hormone signaling pathway	-	-	XP_013197014.1 PREDICTED: transcription factor GATA-6-like isoform X3 [Amyelois transitella] 6.84e-33	PREDICTED: Amyelois transitella transcription factor BCFI-like (LOC106140039), transcript variant X3, mRNA 7.14e-45
TRINITY_DN73430_c0_g6	5.65419	17.5187	-1.63151	0.000414367	0.0209658	down	cd00202, ZnF_GATA, Zinc finger DNA binding domain; binds specifically to DNA consensus sequence [AT]GATA[AG] promoter elements; a subset of family members may also bind protein; zinc-finger consensus topology is C-X(2)-C-X(17)-C-X(2)-C. 3.60e-08	pfam00320, GATA, GATA zinc finger. This domain uses four cysteine residues to coordinate a zinc ion. This domain binds to DNA. Two GATA zinc fingers are found in the GATA transcription factors. However there are several proteins which only contain a single copy of the domain. 4.45e-07	K09183-ko04022 cGMP - PKG signaling pathway;ko04919 Thyroid hormone signaling pathway	KOG1601, KOG1601, KOG1601, GATA-4/5/6 transcription factors [Transcription]. 2.26e-09	GO:0000003, reproduction;GO:0000228, nuclear chromosome;GO:0000785, chromatin;GO:0000790, nuclear chromatin;GO:0000976, transcription regulatory region sequence-specific DNA binding;GO:0000977, RNA polymerase II regulatory region sequence-specific DNA binding;GO:0000978, RNA polymerase II proximal promoter sequence-specific DNA binding;GO:0000981, RNA polymerase II transcription factor activity, …	XP_013197013.1 PREDICTED: transcription factor BCFI-like isoform X2 [Amyelois transitella] 6.48e-98	PREDICTED: Amyelois transitella transcription factor BCFI-like (LOC106140039), transcript variant X2, mRNA 1.03e-167
TRINITY_DN74731_c1_g3	19.9765	52.3419	-1.38966	0.000183067	0.0122077	down	-	-	K01052-ko00100 Steroid biosynthesis;ko04142 Lysosome	-	-	XP_013200347.1 PREDICTED: lipase 3-like [Amyelois transitella] 3.57e-20	-
TRINITY_DN52547_c0_g1	2.79725	0.853088	1.71324	0.000132105	0.0100752	up	-	-	-	-	-	-	PREDICTED: Amyelois transitella ice-structuring glycoprotein-like (LOC106134887), mRNA 3.73e-35
TRINITY_DN75618_c0_g1	4.78918	14.806	-1.62833	0.000212611	0.0137226	down	-	-	-	-	-	-	-
TRINITY_DN74389_c1_g1	2.79193	9.47975	-1.76359	1.13383e-05	0.00179802	down	-	-	-	-	-	XP_013185042.1 PREDICTED: uncharacterized protein LOC106130690 [Amyelois transitella] 5.92e-11	-
TRINITY_DN74389_c1_g2	5.60486	18.6941	-1.73783	0.000533615	0.024721	down	-	-	-	-	-	-	-
TRINITY_DN70057_c1_g2	0.120832	0.455264	-1.9137	0.000790797	0.0322727	down	-	-	-	-	-	XP_013184716.1 PREDICTED: uncharacterized protein LOC106130423 [Amyelois transitella] 6.85e-09	Endotricha flammealis genome assembly, chromosome: 2 7.64e-43
TRINITY_DN69807_c0_g1	5.16724	17.1444	-1.73027	0.000123569	0.00959299	down	-	pfam02733, Dak1, Dak1 domain. This is the kinase domain of the dihydroxyacetone kinase family EC:2.7.1.29. 1.19e-50	K00863-ko00680 Methane metabolism;ko00561 Glycerolipid metabolism;ko01200 Carbon metabolism;ko04622 RIG-I-like receptor signaling pathway;ko00051 Fructose and mannose metabolism	KOG2426, KOG2426, KOG2426, Dihydroxyacetone kinase/glycerone kinase [Carbohydrate transport and metabolism]. 3.58e-96	GO:0001817, regulation of cytokine production;GO:0002376, immune system process;GO:0002682, regulation of immune system process;GO:0002683, negative regulation of immune system process;GO:0002697, regulation of immune effector process;GO:0002698, negative regulation of immune effector process;GO:0002831, regulation of response to biotic stimulus;GO:0002832, negative regulation of response to biot…	XP_013187066.1 PREDICTED: bifunctional ATP-dependent dihydroxyacetone kinase/FAD-AMP lyase (cyclizing)-like [Amyelois transitella] 0.0	-
TRINITY_DN57291_c0_g1	5.18605	0.502195	3.36831	0.0012371	0.0428977	up	-	-	-	-	-	-	-
TRINITY_DN70405_c0_g1	14.5187	5.33998	1.443	2.38616e-08	1.5912e-05	up	cd06248, M14_CP_insect, Peptidase M14 carboxypeptidase subfamily A/B-like. This family includes peptidase M14 carboxypeptidases found specifically in insects, including B-type carboxypeptidase of H. zea (CPBHz, insect gut carboxypeptidase-3) that is insensitive to potato carboxypeptidase inhibitor (PCI) in corn earworm, and midgut procarboxypeptidase A (PCPAHa, insect gut carboxypeptidase-1) from…	pfam00246, Peptidase_M14, Zinc carboxypeptidase. 2.42e-52	-	KOG2650, KOG2650, KOG2650, Zinc carboxypeptidase [Function unknown]. 1.55e-59	-	XP_013200770.1 PREDICTED: carboxypeptidase B-like [Amyelois transitella] 1.57e-187	Deilephila porcellus genome assembly, chromosome: 20 9.26e-41
TRINITY_DN65575_c0_g6	6.5242	2.03795	1.67869	0.000837719	0.0335694	up	-	-	K00507-ko04152 AMPK signaling pathway;ko04212 Longevity regulating pathway - worm;ko01212 Fatty acid metabolism;ko03320 PPAR signaling pathway;ko01040 Biosynthesis of unsaturated fatty acids	KOG1600, KOG1600, KOG1600, Fatty acid desaturase [Lipid transport and metabolism]. 1.31e-07	GO:0001101, response to acid chemical;GO:0001676, long-chain fatty acid metabolic process;GO:0002376, immune system process;GO:0003674, molecular_function;GO:0003824, catalytic activity;GO:0004768, stearoyl-CoA 9-desaturase activity;GO:0005488, binding;GO:0005506, iron ion binding;GO:0005575, cellular_component;GO:0005622, intracellular;GO:0005623, cell;GO:0005634, nucleus;GO:0005730, nucleolus;G…	QMX41380.1 desaturase DES3, partial [Dioryctria abietella] 1.70e-17	-
TRINITY_DN67919_c2_g2	1.06383	0.402096	1.40366	6.44992e-05	0.00637806	up	cd01650, RT_nLTR_like, RT_nLTR: Non-LTR (long terminal repeat) retrotransposon and non-LTR retrovirus reverse transcriptase (RT). This subfamily contains both non-LTR retrotransposons and non-LTR retrovirus RTs. RTs catalyze the conversion of single-stranded RNA into double-stranded DNA for integration into host chromosomes. RT is a multifunctional enzyme with RNA-directed DNA polymerase, DNA dir…	-	-	-	-	XP_034835586.1 uncharacterized protein LOC117992047 [Maniola hyperantus] 0.0	Endotricha flammealis genome assembly, chromosome: Z 2.04e-14
TRINITY_DN48530_c0_g1	6.3715	0.412155	3.95037	5.42117e-08	3.06496e-05	up	cd01803, Ubl_ubiquitin, ubiquitin-like (Ubl) domain found in ubiquitin. Ubiquitin is a protein modifier in eukaryotes that is involved in various cellular processes, including transcriptional regulation, cell cycle control, and DNA repair. Ubiquitination is comprised of a cascade of E1, E2 and E3 enzymes that results in a covalent bond between the C-terminus of ubiquitin and the epsilon-amino gro…	pfam00240, ubiquitin, Ubiquitin family. This family contains a number of ubiquitin-like proteins: SUMO (smt3 homolog), Nedd8, Elongin B, Rub1, and Parkin. A number of them are thought to carry a distinctive five-residue motif termed the proteasome-interacting motif (PIM), which may have a biologically significant role in protein delivery to proteasomes and recruitment of proteasomes to transcript…	K02977-ko03010 Ribosome	KOG0004, KOG0004, KOG0004, Ubiquitin/40S ribosomal protein S27a fusion [Translation, ribosomal structure and biogenesis]. 5.15e-61	GO:0000460, maturation of 5.8S rRNA;GO:0000470, maturation of LSU-rRNA;GO:0005575, cellular_component;GO:0005622, intracellular;GO:0005623, cell;GO:0005634, nucleus;GO:0005730, nucleolus;GO:0006139, nucleobase-containing compound metabolic process;GO:0006364, rRNA processing;GO:0006396, RNA processing;GO:0006725, cellular aromatic compound metabolic process;GO:0006807, nitrogen compound metabolic…	XP_035775325.1 ubiquitin-40S ribosomal protein S27a [Anopheles albimanus] 6.26e-64	PREDICTED: Bufo bufo ubiquitin C (UBC), transcript variant X2, mRNA 9.32e-34
TRINITY_DN66587_c0_g1	21.4052	8.88347	1.26877	4.5793e-05	0.00499995	up	cd11317, AmyAc_bac_euk_AmyA, Alpha amylase catalytic domain found in bacterial and eukaryotic Alpha amylases (also called 1,4-alpha-D-glucan-4-glucanohydrolase). AmyA (EC 3.2.1.1) catalyzes the hydrolysis of alpha-(1,4) glycosidic linkages of glycogen, starch, related polysaccharides, and some oligosaccharides. This group includes AmyA proteins from bacteria, fungi, mammals, insects, mollusks, an…	-	K01176-ko00500 Starch and sucrose metabolism;ko04973 Carbohydrate digestion and absorption	KOG2212, KOG2212, KOG2212, Alpha-amylase [Carbohydrate transport and metabolism]. 0.0	GO:0003674, molecular_function;GO:0003824, catalytic activity;GO:0004553, hydrolase activity, hydrolyzing O-glycosyl compounds;GO:0004556, alpha-amylase activity;GO:0005488, binding;GO:0005509, calcium ion binding;GO:0005975, carbohydrate metabolic process;GO:0008150, biological_process;GO:0008152, metabolic process;GO:0016160, amylase activity;GO:0016787, hydrolase activity;GO:0016798, hydrolase…	XP_013183236.1 PREDICTED: alpha-amylase 4N-like [Amyelois transitella] 0.0	PREDICTED: Amyelois transitella alpha-amylase 4N-like (LOC106129272), mRNA 0.0
TRINITY_DN73581_c0_g4	6.04408	19.7103	-1.70535	6.49959e-08	3.44969e-05	down	cd21709, JMTM_APLP2, juxtamembrane and transmembrane (JMTM) domain found in amyloid-like protein 2 (APLP-2) and similar proteins. Amyloid-like protein 2 (APLP-2), also called amyloid protein homolog (APPH), or CDEI box-binding protein (CDEBP), may play a role in the regulation of hemostasis. Its soluble form may have inhibitory properties towards coagulation factors. APLP-2 may bind to the DNA 5'…	pfam12925, APP_E2, E2 domain of amyloid precursor protein. The E2 domain is the largest of the conserved domains of the amyloid precursor protein. The structure of E2 consists of two coiled-coil sub-structures connected through a continuous helix, and bears an unexpected resemblance to the spectrin family of protein structures.E 2 can reversibly dimerize in solution, and the dimerization occurs a…	K04520-ko04726 Serotonergic synapse	KOG3540, KOG3540, KOG3540, Beta amyloid precursor protein [General function prediction only]. 6.08e-08	GO:0000003, reproduction;GO:0000122, negative regulation of transcription by RNA polymerase II;GO:0000139, Golgi membrane;GO:0000185, activation of MAPKKK activity;GO:0000187, activation of MAPK activity;GO:0000902, cell morphogenesis;GO:0000904, cell morphogenesis involved in differentiation;GO:0001505, regulation of neurotransmitter levels;GO:0001664, G-protein coupled receptor binding;GO:00017…
071867, response to monoamine;GO:0071868, cellular response to monoamine stimulus;GO:0071869, response to catecholamine;GO:0071870, cellular response to catecholamine stimulus;GO:0071873, response to norepinephrine;GO:0071874, cellular response to norepinephrine stimulus;GO:0071900, regulation of protein serine/threonine kinase activity;GO:0071902, positive regulation of protein serine/threonine …	XP_013184591.1 PREDICTED: beta-amyloid-like protein [Amyelois transitella] 3.79e-206	PREDICTED: Hyposmocoma kahamanoa amyloid-beta-like protein (LOC113225588), transcript variant X3, mRNA 0.0
TRINITY_DN74709_c2_g2	28.1096	329.659	-3.55184	9.21217e-30	2.39581e-25	down	cd19579, serpin1K-like, Manduca sexta Serpin 1K and similar proteins. Serpin 1K is a chymotrypsin inhibitor and is 1 of 12 serpins found in the hemolymph of the hornworm moth Manduca sexta. Serpins may be involved in the immune response in insect hemolymph. All of these serpins are encoded by the same gene, and the message for each is produced by alternative splicing of the final exon. This exon …	pfam00079, Serpin, Serpin (serine protease inhibitor). Structure is a multi-domain fold containing a bundle of helices and a beta sandwich. 1.54e-52	-	KOG2392, KOG2392, KOG2392, Serpin [Defense mechanisms]. 4.38e-25	-	XP_026748171.2 uncharacterized protein LOC113509084 [Galleria mellonella] 2.32e-64	-
TRINITY_DN72579_c2_g1	3.60268	9.96635	-1.468	0.00124917	0.0430247	down	cd17381, MFS_SLC17A5, Solute carrier family 17 member 5 (also called sialin) of the Major Facilitator Superfamily of transporters. Solute carrier family 17 member 5 (SLC17A5) is also called sialin, H(+)/nitrate cotransporter, H(+)/sialic acid cotransporter (AST), membrane glycoprotein HP59, or vesicular H(+)/aspartate-glutamate cotransporter. It transports glucuronic acid and free sialic acid out…	-	-	KOG2532, KOG2532, KOG2532, Permease of the major facilitator superfamily [Carbohydrate transport and metabolism]. 2.09e-49	GO:0003674, molecular_function;GO:0005215, transporter activity;GO:0005575, cellular_component;GO:0006810, transport;GO:0006811, ion transport;GO:0006820, anion transport;GO:0008150, biological_process;GO:0016020, membrane;GO:0016021, integral component of membrane;GO:0022857, transmembrane transporter activity;GO:0031224, intrinsic component of membrane;GO:0044425, membrane part;GO:0051179, loca…	XP_013184408.1 PREDICTED: vesicular glutamate transporter 1 [Amyelois transitella] 2.35e-209	PREDICTED: Amyelois transitella vesicular glutamate transporter 1 (LOC106130179), mRNA 0.0
TRINITY_DN72387_c2_g1	47.7575	21.4058	1.15773	9.27471e-07	0.000280474	up	-	pfam03189, Otopetrin, Otopetrin. 1.18e-120	-	KOG4740, KOG4740, KOG4740, Uncharacterized conserved protein [Function unknown]. 3.70e-56	-	XP_013185722.1 PREDICTED: otopetrin-2-like [Amyelois transitella] 0.0	PREDICTED: Amyelois transitella otopetrin-2-like (LOC106131247), transcript variant X1, mRNA 0.0
TRINITY_DN38591_c0_g2	102.601	45.3803	1.1769	5.39688e-07	0.000182281	up	-	-	-	-	-	-	-
TRINITY_DN65670_c4_g5	14.9232	6.76941	1.14045	0.000263299	0.0157055	up	-	-	-	-	-	XP_013190138.1 PREDICTED: uncharacterized protein LOC106134589 [Amyelois transitella] 4.48e-17	Craniophora ligustri genome assembly, chromosome: 4 1.64e-12
TRINITY_DN63851_c2_g2	35.0717	86.0819	-1.2954	0.00141028	0.0462512	down	-	-	-	-	-	XP_021192833.1 peptide methionine sulfoxide reductase-like [Helicoverpa armigera] 3.70e-07	-
TRINITY_DN67170_c0_g1	26.6325	124.46	-2.22442	1.53258e-06	0.000419555	down	-	-	-	-	-	XP_026318547.1 keratin-associated protein 16-1-like, partial [Hyposmocoma kahamanoa] 8.15e-40	-
TRINITY_DN67170_c0_g2	25.9009	115.865	-2.16137	5.57349e-08	3.08404e-05	down	-	-	-	-	-	RVE54612.1 hypothetical protein evm_000733 [Chilo suppressalis] 7.11e-45	-
TRINITY_DN62162_c2_g1	2.34549	7.86313	-1.74521	0.000660541	0.029009	down	-	-	-	-	-	-	-
TRINITY_DN67872_c0_g1	21.8237	10.8187	1.01237	0.000574147	0.0259684	up	-	-	-	-	-	-	-
TRINITY_DN62000_c1_g1	9.44109	40.8948	-2.11489	0.000497032	0.0236746	down	-	-	-	-	-	-	-
TRINITY_DN70313_c1_g1	84.7136	39.7962	1.08996	0.000491412	0.0234929	up	cd17763, UP_hUPP-like, uridine phosphorylases similar to a human UPP1 and UPP2. Uridine phosphorylase (UP) catalyzes the reversible phosphorolysis of uracil ribosides and analogous compounds to their respective nucleobases and ribose 1-phosphate. Human UPP1 has a role in the activation of pyrimidine nucleoside analogues used in chemotherapy, such as 5-fluorouracil. This subfamily belongs to the n…	-	K00757-ko00983 Drug metabolism - other enzymes;ko00240 Pyrimidine metabolism	KOG3728, KOG3728, KOG3728, Uridine phosphorylase [Nucleotide transport and metabolism]. 5.61e-108	GO:0003674, molecular_function;GO:0003824, catalytic activity;GO:0004850, uridine phosphorylase activity;GO:0005488, binding;GO:0005515, protein binding;GO:0005575, cellular_component;GO:0005622, intracellular;GO:0005623, cell;GO:0005634, nucleus;GO:0005654, nucleoplasm;GO:0005737, cytoplasm;GO:0005829, cytosol;GO:0005856, cytoskeleton;GO:0005882, intermediate filament;GO:0006139, nucleobase-cont…	XP_013195088.1 PREDICTED: uridine phosphorylase 1-like [Amyelois transitella] 1.71e-140	-

## Sheet: BT_vs_CT.gene_DE.signi.addAnno
Gene id	MeanTPM (BT)	MeanTPM (CT)	log2FoldChange	pValue	qValue	result	CDD	PFAM	KEGG	KOG	GO	NR	NT
TRINITY_DN32042_c0_g1	0.375367	0.0001	11.8741	0.00438119	0.0288549	up	-	pfam01248, Ribosomal_L7Ae, Ribosomal protein L7Ae/L30e/S12e/Gadd45 family. This family includes: Ribosomal L7A from metazoa, Ribosomal L8-A and L8-B from fungi, 30S ribosomal protein HS6 from archaebacteria, 40S ribosomal protein S12 from eukaryotes, Ribosomal protein L30 from eukaryotes and archaebacteria. Gadd45 and MyD118. 2.07e-08	K02936-ko03010 Ribosome	KOG3166, KOG3166, KOG3166, 60S ribosomal protein L7A [Translation, ribosomal structure and biogenesis]. 1.70e-66	GO:0000470, maturation of LSU-rRNA;GO:0002181, cytoplasmic translation;GO:0003674, molecular_function;GO:0003676, nucleic acid binding;GO:0003723, RNA binding;GO:0003735, structural constituent of ribosome;GO:0005198, structural molecule activity;GO:0005488, binding;GO:0005575, cellular_component;GO:0005622, intracellular;GO:0005623, cell;GO:0005737, cytoplasm;GO:0005829, cytosol;GO:0005840, ribo…	XP_021339559.1 60S ribosomal protein L8-like [Mizuhopecten yessoensis] 1.71e-100	-
TRINITY_DN61361_c0_g2	81.5981	38.6632	1.07757	0.00152131	0.0126759	up	cd03344, GroEL, GroEL_like type I chaperonin. Chaperonins are involved in productive folding of proteins. They share a common general morphology, a double toroid of 2 stacked rings, each composed of 7-9 subunits. The symmetry of type I is seven-fold and they are found in eubacteria (GroEL) and in organelles of eubacterial descent (hsp60 and RBP). With the aid of cochaperonin GroES, GroEL encapsul…	pfam00118, Cpn60_TCP1, TCP-1/cpn60 chaperonin family. This family includes members from the HSP60 chaperone family and the TCP-1 (T-complex protein) family. 8.57e-23	K04077-ko04212 Longevity regulating pathway - worm;ko03018 RNA degradation	KOG0356, KOG0356, KOG0356, Mitochondrial chaperonin, Cpn60/Hsp60p [Posttranslational modification, protein turnover, chaperones]. 0.0	-	XP_013190082.1 PREDICTED: 60 kDa heat shock protein, mitochondrial [Amyelois transitella] 0.0	PREDICTED: Amyelois transitella 60 kDa heat shock protein, mitochondrial (LOC106134538), mRNA 0.0
TRINITY_DN57361_c0_g5	8.39212	1.81048	2.21266	0.00488021	0.031209	up	-	-	-	-	-	-	-
TRINITY_DN51917_c0_g1	3.4836	0.342442	3.34665	0.00179069	0.0144342	up	cd21207, CH_dMP20-like, calponin homology (CH) domain found in Drosophila melanogaster muscle-specific protein 20 (dMP20) and similar domains. This subfamily contains Drosophila melanogaster muscle-specific protein 20 (dMP20), Echinococcus granulosus myophilin, Dictyostelium discoideum Rac guanine nucleotide exchange factor B (also called Trix), and similar proteins. dMP20 is present only in the …	pfam00307, CH, Calponin homology (CH) domain. The CH domain is found in both cytoskeletal proteins and signal transduction proteins. The CH domain is involved in actin binding in some members of the family. However in calponins there is evidence that the CH domain is not involved in its actin binding activity. Most member proteins have from two to four copies of the CH domain, however some protei…	-	KOG2046, KOG2046, KOG2046, Calponin [Cytoskeleton]. 2.44e-56	GO:0003674, molecular_function;GO:0003779, actin binding;GO:0005488, binding;GO:0005515, protein binding;GO:0008092, cytoskeletal protein binding	XP_023297667.1 myophilin [Lucilia cuprina] 5.65e-117	PREDICTED: Lucilia sericata myophilin (LOC119599533), mRNA 1.43e-157
TRINITY_DN75755_c1_g1	0.69785	1.83049	-1.39124	0.000128553	0.00168025	down	-	-	-	-	-	-	Vanessa atalanta genome assembly, chromosome: 30 8.88e-12
TRINITY_DN75755_c1_g3	0.420949	1.63459	-1.95721	0.00211272	0.0163906	down	-	-	-	-	-	-	-
TRINITY_DN67162_c0_g5	15.7459	5.57436	1.4981	0.000253102	0.00297456	up	-	-	-	KOG2780, KOG2780, KOG2780, Ribosome biogenesis protein RPF1, contains IMP4 domain [RNA processing and modification]. 2.44e-11	GO:0000027, ribosomal large subunit assembly;GO:0000460, maturation of 5.8S rRNA;GO:0000470, maturation of LSU-rRNA;GO:0003674, molecular_function;GO:0003676, nucleic acid binding;GO:0003723, RNA binding;GO:0005488, binding;GO:0005575, cellular_component;GO:0005622, intracellular;GO:0005623, cell;GO:0005634, nucleus;GO:0005730, nucleolus;GO:0006139, nucleobase-containing compound metabolic proces…	XP_013187962.1 PREDICTED: ribosome production factor 1 [Amyelois transitella] 1.58e-61	PREDICTED: Trichoplusia ni probable ribosome production factor 1 (LOC113494628), mRNA 1.96e-85
TRINITY_DN70772_c2_g2	92.7581	26.3641	1.8149	2.55948e-05	0.000420551	up	cd02179, GH16_beta_GRP, beta-1,3-glucan recognition protein, member of glycosyl hydrolase family 16. Beta-GRP (beta-1,3-glucan recognition protein) is one of several pattern recognition receptors (PRRs), also referred to as biosensor proteins, that complexes with pathogen-associated beta-1,3-glucans and then transduces signals necessary for activation of an appropriate innate immune response. The…	-	K20692-ko04624 Toll and Imd signaling pathway	-	GO:0001530, lipopolysaccharide binding;GO:0001871, pattern binding;GO:0001872, (1->3)-beta-D-glucan binding;GO:0002218, activation of innate immune response;GO:0002220, innate immune response activating cell surface receptor signaling pathway;GO:0002221, pattern recognition receptor signaling pathway;GO:0002238, response to molecule of fungal origin;GO:0002252, immune effector process;GO:0002253,…	XP_013188622.1 PREDICTED: beta-1,3-glucan-binding protein [Amyelois transitella] 4.10e-57	-
TRINITY_DN70772_c2_g3	82.5368	17.7321	2.21868	5.15425e-09	2.27174e-07	up	-	pfam15886, CBM39, Carbohydrate binding domain (family 32). This domain is found at the N-terminus of beta-1,3-glucan-binding proteins involved in recognition of invading micro-organisms. It often co-occurs with pfam00722 (Glycosyl hydrolases family 16). It recognizes and binds to a triple-helical beta-1,3-glucan structure. 9.22e-31	K20692-ko04624 Toll and Imd signaling pathway	-	GO:0001530, lipopolysaccharide binding;GO:0001871, pattern binding;GO:0001872, (1->3)-beta-D-glucan binding;GO:0002218, activation of innate immune response;GO:0002220, innate immune response activating cell surface receptor signaling pathway;GO:0002221, pattern recognition receptor signaling pathway;GO:0002238, response to molecule of fungal origin;GO:0002252, immune effector process;GO:0002253,…	XP_013188622.1 PREDICTED: beta-1,3-glucan-binding protein [Amyelois transitella] 1.11e-68	PREDICTED: Manduca sexta beta-1,3-glucan-binding protein 2-like (LOC115453989), mRNA 2.28e-63
TRINITY_DN33161_c0_g1	0.571447	27.1445	-5.56989	2.25794e-15	5.01602e-13	down	-	pfam00125, Histone, Core histone H2A/H2B/H3/H4. 1.33e-33	-	KOG1745, KOG1745, KOG1745, Histones H3 and H4 [Chromatin structure and dynamics]. 2.28e-56	-	XP_007179125.1 histone H3.1-like isoform X3 [Balaenoptera acutorostrata scammoni] 1.53e-49	-
TRINITY_DN53507_c0_g1	0.0001	0.578171	-12.4973	0.000314582	0.00356239	down	cd08062, MPN_RPN7_8, Mpr1p, Pad1p N-terminal (MPN) domains without catalytic isopeptidase activity, found in 19S proteasomal subunits Rpn7 and Rpn8. This family includes lid subunits of the 26 S proteasome regulatory particles, Rpn7 (PSMD7; proteasome 26S non-ATPase subunit 7; p44), and Rpn8 (PSMD8; proteasome 26S non-ATPase subunit 8; p40; Mov34). Rpn7 is known to be critical for the integrity o…	pfam01398, JAB, JAB1/Mov34/MPN/PAD-1 ubiquitin protease. Members of this family are found in proteasome regulatory subunits, eukaryotic initiation factor 3 (eIF3) subunits and regulators of transcription factors. This family is also known as the MPN domain and PAD-1-like domain, JABP1 domain or JAMM domain. These are metalloenzymes that function as the ubiquitin isopeptidase/ deubiquitinase in th…	K03038-ko03050 Proteasome	KOG1556, KOG1556, KOG1556, 26S proteasome regulatory complex, subunit RPN8/PSMD7 [Posttranslational modification, protein turnover, chaperones]. 8.86e-34	GO:0000502, proteasome complex;GO:0001775, cell activation;GO:0002252, immune effector process;GO:0002263, cell activation involved in immune response;GO:0002274, myeloid leukocyte activation;GO:0002275, myeloid cell activation involved in immune response;GO:0002283, neutrophil activation involved in immune response;GO:0002366, leukocyte activation involved in immune response;GO:0002376, immune s…	XP_029158075.1 26S proteasome non-ATPase regulatory subunit 7 homolog A-like [Nylanderia fulva] 3.91e-53	-
TRINITY_DN54839_c0_g1	0.956994	0.053097	4.17181	0.0018062	0.0145303	up	sd00006, TPR, Tetratricopeptide repeat. The Tetratricopeptide repeat (TPR) typically contains 34 amino acids and is found in a variety of organisms including bacteria, cyanobacteria, yeast, fungi, plants, and humans. It is present in a variety of proteins including those involved in chaperone, cell-cycle, transcription, and protein transport complexes. The number of TPR motifs varies among protei…	pfam18253, HipN, Hsp70-interacting protein N N-terminal domain. This is the N-terminal domain, known as HipN, found in Hsp70-interacting protein (Hip) present in Rattus norvegicus. Hip cooperates with the chaperone Hsp70 in protein folding and prevention of aggregation and may delay substrate release by slowing ADP dissociation from Hsp70. HipN is responsible for N-terminal homo-dimerization whic…	-	KOG1308, KOG1308, KOG1308, Hsp70-interacting protein Hip/Transient component of progesterone receptor complexes and an Hsp70-binding protein [Posttranslational modification, protein turnover, chaperones, Signal transduction mechanisms]. 2.44e-55	GO:0003674, molecular_function;GO:0005488, binding;GO:0005515, protein binding;GO:0005575, cellular_component;GO:0005622, intracellular;GO:0005623, cell;GO:0005737, cytoplasm;GO:0005829, cytosol;GO:0006457, protein folding;GO:0006458, 'de novo' protein folding;GO:0008150, biological_process;GO:0009987, cellular process;GO:0030544, Hsp70 protein binding;GO:0031072, heat shock protein binding;GO:00…	XP_023291248.1 hsc70-interacting protein 1-like isoform X3 [Lucilia cuprina] 3.35e-175	PREDICTED: Lucilia sericata hsc70-interacting protein 1-like (LOC119607091), transcript variant X7, mRNA 0.0
TRINITY_DN75692_c3_g2	1.22556	3.0549	-1.31768	0.00413729	0.0275885	down	-	-	-	-	GO:0000902, cell morphogenesis;GO:0003674, molecular_function;GO:0005488, binding;GO:0005515, protein binding;GO:0005575, cellular_component;GO:0005622, intracellular;GO:0005623, cell;GO:0005813, centrosome;GO:0005815, microtubule organizing center;GO:0005856, cytoskeleton;GO:0006810, transport;GO:0007275, multicellular organism development;GO:0007399, nervous system development;GO:0008092, cytos…	RVE45536.1 hypothetical protein evm_009801 [Chilo suppressalis] 6.92e-277	PREDICTED: Amyelois transitella bicaudal D-related protein 1 (LOC106133251), mRNA 0.0
TRINITY_DN57361_c0_g2	1076.38	292.396	1.88019	0.000469395	0.00494728	up	-	-	-	-	-	-	-
TRINITY_DN46933_c0_g1	0.0001	1.57819	-13.946	5.97993e-07	1.57111e-05	down	-	-	-	-	-	-	-
TRINITY_DN74195_c5_g3	0.79545	4.45064	-2.48417	0.00580227	0.0357234	down	-	-	-	-	-	-	-
TRINITY_DN67881_c3_g1	6.7246	30.1779	-2.16597	5.46075e-09	2.38945e-07	down	-	-	-	-	-	-	Mamestra brassicae genome assembly, chromosome: 6 3.23e-11
TRINITY_DN42603_c0_g1	0.0001	1.10891	-13.4369	7.01564e-11	4.67221e-09	down	cd02000, TPP_E1_PDC_ADC_BCADC, Thiamine pyrophosphate (TPP) family, E1 of PDC_ADC_BCADC subfamily, TPP-binding module; composed of proteins similar to the E1 components of the human pyruvate dehydrogenase complex (PDC), the acetoin dehydrogenase complex (ADC) and the branched chain alpha-keto acid dehydrogenase/2-oxoisovalerate dehydrogenase complex (BCADC). PDC catalyzes the irreversible oxidati…	pfam00676, E1_dh, Dehydrogenase E1 component. This family uses thiamine pyrophosphate as a cofactor. This family includes pyruvate dehydrogenase, 2-oxoglutarate dehydrogenase and 2-oxoisovalerate dehydrogenase. 9.04e-46	K00161-ko04922 Glucagon signaling pathway;ko00620 Pyruvate metabolism;ko01200 Carbon metabolism;ko00010 Glycolysis / Gluconeogenesis;ko04066 HIF-1 signaling pathway;ko00020 Citrate cycle (TCA cycle)	KOG0225, KOG0225, KOG0225, Pyruvate dehydrogenase E1, alpha subunit [Energy production and conversion]. 1.35e-70	GO:0003674, molecular_function;GO:0003824, catalytic activity;GO:0004738, pyruvate dehydrogenase activity;GO:0004739, pyruvate dehydrogenase (acetyl-transferring) activity;GO:0005575, cellular_component;GO:0005622, intracellular;GO:0005623, cell;GO:0005634, nucleus;GO:0005730, nucleolus;GO:0005737, cytoplasm;GO:0005739, mitochondrion;GO:0005759, mitochondrial matrix;GO:0005967, mitochondrial pyru…	XP_013180872.1 PREDICTED: pyruvate dehydrogenase E1 component subunit alpha type I, mitochondrial-like [Papilio xuthus] 1.81e-81	-
TRINITY_DN51375_c0_g1	2.39303	0.0153671	7.28285	5.42132e-07	1.43786e-05	up	cd00190, Tryp_SPc, Trypsin-like serine protease; Many of these are synthesized as inactive precursor zymogens that are cleaved during limited proteolysis to generate their active forms. Alignment contains also inactive enzymes that have substitutions of the catalytic triad residues. 1.13e-23	pfam00089, Trypsin, Trypsin. 7.62e-31	-	KOG3627, KOG3627, KOG3627, Trypsin [Amino acid transport and metabolism]. 8.86e-25	GO:0003674, molecular_function;GO:0003824, catalytic activity;GO:0004175, endopeptidase activity;GO:0004252, serine-type endopeptidase activity;GO:0006508, proteolysis;GO:0006807, nitrogen compound metabolic process;GO:0008150, biological_process;GO:0008152, metabolic process;GO:0008233, peptidase activity;GO:0008236, serine-type peptidase activity;GO:0016787, hydrolase activity;GO:0017171, serin…	XP_037819139.1 serine protease 1-like [Lucilia sericata] 7.93e-48	-
TRINITY_DN62234_c0_g2	10.7637	4.96349	1.11675	0.00130769	0.0112973	up	-	-	-	KOG1333, KOG1333, KOG1333, Uncharacterized conserved protein [Function unknown]. 7.61e-64	GO:0003674, molecular_function;GO:0005575, cellular_component;GO:0005622, intracellular;GO:0005623, cell;GO:0005737, cytoplasm;GO:0005768, endosome;GO:0005769, early endosome;GO:0005770, late endosome;GO:0005829, cytosol;GO:0006810, transport;GO:0006950, response to stress;GO:0008150, biological_process;GO:0009611, response to wounding;GO:0009894, regulation of catabolic process;GO:0010008, endos…	XP_013193505.1 PREDICTED: WD repeat-containing protein 91 [Amyelois transitella] 1.30e-151	Cosmia trapezina genome assembly, chromosome: 17 6.17e-33
TRINITY_DN44320_c0_g1	0.12937	3.53837	-4.77351	1.90378e-05	0.000326226	down	-	-	-	KOG0381, KOG0381, KOG0381, HMG box-containing protein [General function prediction only]. 7.34e-06	-	XP_013163600.1 PREDICTED: high mobility group B protein 6-like [Papilio xuthus] 1.36e-09	-
TRINITY_DN57719_c0_g2	2.36246	0.692889	1.7696	0.00813139	0.046091	up	-	-	-	-	-	ABK29471.1 CHK1 checkpoint-like protein, partial [Helicoverpa armigera] 3.46e-07	Liposcelis bostrychophila voucher Libos.8.31.2001.1 18S ribosomal RNA gene, partial sequence 0.0
TRINITY_DN73667_c2_g2	0.166665	1.93164	-3.5348	0.00349367	0.0242808	down	-	-	-	-	-	-	-
TRINITY_DN73667_c2_g3	0.923002	2.92403	-1.66355	0.00769427	0.0442338	down	-	pfam04515, Choline_transpo, Plasma-membrane choline transporter. This family represents a high-affinity plasma-membrane choline transporter in C.elegans which is thought to be rate-limiting for ACh synthesis in cholinergic nerve terminals. 3.31e-28	-	KOG1362, KOG1362, KOG1362, Choline transporter-like protein [Lipid transport and metabolism]. 1.15e-25	GO:0001505, regulation of neurotransmitter levels;GO:0003674, molecular_function;GO:0005215, transporter activity;GO:0005326, neurotransmitter transporter activity;GO:0005575, cellular_component;GO:0005622, intracellular;GO:0005623, cell;GO:0005634, nucleus;GO:0005654, nucleoplasm;GO:0005737, cytoplasm;GO:0005739, mitochondrion;GO:0005740, mitochondrial envelope;GO:0005741, mitochondrial outer me…	XP_022816492.1 CTL-like protein 1 [Spodoptera litura] 1.86e-109	PREDICTED: Bicyclus anynana CTL-like protein 1 (LOC112055028), mRNA 4.30e-132
TRINITY_DN73667_c2_g5	0.145742	1.4372	-3.30177	0.000215035	0.00259869	down	-	-	-	KOG1362, KOG1362, KOG1362, Choline transporter-like protein [Lipid transport and metabolism]. 1.22e-25	GO:0001505, regulation of neurotransmitter levels;GO:0003674, molecular_function;GO:0005215, transporter activity;GO:0005326, neurotransmitter transporter activity;GO:0005575, cellular_component;GO:0005622, intracellular;GO:0005623, cell;GO:0005634, nucleus;GO:0005654, nucleoplasm;GO:0005737, cytoplasm;GO:0005739, mitochondrion;GO:0005740, mitochondrial envelope;GO:0005741, mitochondrial outer me…	XP_013189166.1 PREDICTED: CTL-like protein 1 isoform X2 [Amyelois transitella] 1.87e-153	PREDICTED: Galleria mellonella CTL-like protein 1 (LOC113511729), transcript variant X2, mRNA 4.99e-98
TRINITY_DN63648_c4_g3	0.393869	0.0001	11.9435	0.00842334	0.0472339	up	-	-	-	-	-	XP_013200835.1 PREDICTED: uncharacterized protein LOC106143327 [Amyelois transitella] 2.44e-112	-
TRINITY_DN9729_c0_g1	0.824447	0.0385358	4.41916	0.0026493	0.019621	up	-	-	-	KOG4031, KOG4031, KOG4031, Vesicle coat protein clathrin, light chain [Intracellular trafficking, secretion, and vesicular transport]. 3.95e-18	GO:0000139, Golgi membrane;GO:0000323, lytic vacuole;GO:0002376, immune system process;GO:0002478, antigen processing and presentation of exogenous peptide antigen;GO:0002495, antigen processing and presentation of peptide antigen via MHC class II;GO:0002504, antigen processing and presentation of peptide or polysaccharide antigen via MHC class II;GO:0003674, molecular_function;GO:0005198, struct…	XP_023298699.1 clathrin light chain [Lucilia cuprina] 1.61e-113	PREDICTED: Rhagoletis pomonella clathrin light chain-like (LOC118739651), mRNA 7.06e-62
TRINITY_DN36376_c0_g1	0.0001	0.637389	-12.638	0.00105581	0.00952166	down	cd14660, E2F_DD, Dimerization domain of E2F transcription factors. E2F transcription factors are involved in the regulation of DNA synthesis, cell cycle progression, proliferation and apoptosis. It associates with the retinoblastoma (Rb) protein, negatively regulating the G1-S transition until cyclin-dependent kinases phosphorylate Rb, which causes E2F release. E2F forms heterodimers with DP, a d…	pfam02319, E2F_TDP, E2F/DP family winged-helix DNA-binding domain. This family contains the transcription factor E2F and its dimerization partners TDP1 and TDP2, which stimulate E2F-dependent transcription. E2F binds to DNA as a homodimer or as a heterodimer in association with TDP1/2, the heterodimer having increased binding efficiency. The crystal structure of an E2F4-DP2-DNA complex shows that…	K06620-ko04110 Cell cycle	KOG2577, KOG2577, KOG2577, Transcription factor E2F/dimerization partner (TDP) [Transcription]. 1.80e-31	GO:0003674, molecular_function;GO:0003676, nucleic acid binding;GO:0003677, DNA binding;GO:0005488, binding;GO:0006355, regulation of transcription, DNA-templated;GO:0008150, biological_process;GO:0009889, regulation of biosynthetic process;GO:0009891, positive regulation of biosynthetic process;GO:0009893, positive regulation of metabolic process;GO:0010468, regulation of gene expression;GO:0010…	XP_013180886.1 PREDICTED: transcription factor E2FB-like [Papilio xuthus] 3.63e-57	-
TRINITY_DN57640_c2_g1	0.0001	4.79175	-15.5483	2.76754e-14	4.47259e-12	down	-	-	-	-	-	-	-
TRINITY_DN54366_c0_g1	0.0289091	2.71693	-6.55431	2.0631e-11	1.55964e-09	down	-	pfam17144, Ribosomal_L5e, Ribosomal large subunit proteins 60S L5, and 50S L18. This family contains the large 60S ribosomal L5 proteins from Eukaryota and the 50S L18 proteins from Archaea. It has been shown that the amino terminal 93 amino acids of Rat Rpl5 are necessary and sufficient to bind 5S rRNA in vitro, suggesting that the entire family has a function in rRNA binding. 3.10e-53	K02932-ko03010 Ribosome	KOG0875, KOG0875, KOG0875, 60S ribosomal protein L5 [Translation, ribosomal structure and biogenesis]. 1.83e-50	-	XP_013163591.1 PREDICTED: 60S ribosomal protein L5-B-like [Papilio xuthus] 3.71e-82	-
TRINITY_DN71227_c1_g1	9.06911	3.59868	1.33349	0.00757323	0.043683	up	-	-	-	KOG1501, KOG1501, KOG1501, Arginine N-methyltransferase [General function prediction only]. 7.86e-13	GO:0000003, reproduction;GO:0000375, RNA splicing, via transesterification reactions;GO:0000377, RNA splicing, via transesterification reactions with bulged adenosine as nucleophile;GO:0000387, spliceosomal snRNP assembly;GO:0000398, mRNA splicing, via spliceosome;GO:0001650, fibrillar center;GO:0003674, molecular_function;GO:0003824, catalytic activity;GO:0005488, binding;GO:0005515, protein bin…	XP_013190525.1 PREDICTED: protein arginine N-methyltransferase 7 isoform X2 [Amyelois transitella] 2.28e-136	-
TRINITY_DN72166_c0_g4	0.355775	2.85271	-3.00329	4.28677e-05	0.000650565	down	cd00992, PDZ_signaling, PDZ domain found in a variety of Eumetazoan signaling molecules, often in tandem arrangements. May be responsible for specific protein-protein interactions, as most PDZ domains bind C-terminal polypeptides, and binding to internal (non-C-terminal) polypeptides and even to lipids has been demonstrated. In this subfamily of PDZ domains an N-terminal beta-strand forms the pep…	pfam00595, PDZ, PDZ domain (Also known as DHR or GLGF). PDZ domains are found in diverse signaling proteins. 6.04e-06	K07532-ko04611 Platelet activation;ko04270 Vascular smooth muscle contraction;ko04810 Regulation of actin cytoskeleton;ko04360 Axon guidance	KOG3209, KOG3209, KOG3209, WW domain-containing protein [General function prediction only]. 3.96e-07	GO:0000003, reproduction;GO:0000902, cell morphogenesis;GO:0000904, cell morphogenesis involved in differentiation;GO:0001505, regulation of neurotransmitter levels;GO:0001558, regulation of cell growth;GO:0001664, G-protein coupled receptor binding;GO:0001700, embryonic development via the syncytial blastoderm;GO:0001703, gastrulation with mouth forming first;GO:0002009, morphogenesis of an epit…	XP_031764283.1 uncharacterized protein LOC113523196 [Galleria mellonella] 2.65e-239	PREDICTED: Amyelois transitella protein transport protein SEC31-like (LOC106130398), mRNA 4.96e-62
TRINITY_DN31918_c0_g1	0.290609	0.00843937	5.1058	0.00323218	0.0228967	up	cd05153, HomoserineK_II, Type II Homoserine Kinase. This subfamily is composed of unusual homoserine kinases, from a subset of bacteria, which have a Protein Kinase fold. These proteins do not bear any similarity to the GHMP family homoserine kinases present in most bacteria and eukaryotes. Homoserine kinase catalyzes the transfer of the gamma-phosphoryl group from ATP to L-homoserine producing L…	-	K18201-ko00310 Lysine degradation	-	GO:0003674, molecular_function;GO:0003824, catalytic activity;GO:0005575, cellular_component;GO:0005622, intracellular;GO:0005623, cell;GO:0005737, cytoplasm;GO:0005739, mitochondrion;GO:0005759, mitochondrial matrix;GO:0006082, organic acid metabolic process;GO:0006520, cellular amino acid metabolic process;GO:0006553, lysine metabolic process;GO:0006554, lysine catabolic process;GO:0006793, pho…	XP_023296880.1 hydroxylysine kinase [Lucilia cuprina] 6.92e-235	-
TRINITY_DN32385_c0_g1	0.0001	0.219359	-11.0991	0.005317	0.0333396	down	cd07835, STKc_CDK1_CdkB_like, Catalytic domain of Cyclin-Dependent protein Kinase 1-like Serine/Threonine Kinases and of Plant B-type Cyclin-Dependent protein Kinase. STKs catalyze the transfer of the gamma-phosphoryl group from ATP to serine/threonine residues on protein substrates. This subfamily is composed of CDK, CDK2, and CDK3. CDK1 is also called Cell division control protein 2 (Cdc2) or p…	pfam00069, Pkinase, Protein kinase domain. 6.33e-17	K02206-ko04115 p53 signaling pathway;ko04151 PI3K-Akt signaling pathway;ko04114 Oocyte meiosis;ko04110 Cell cycle;ko04068 FoxO signaling pathway;ko04914 Progesterone-mediated oocyte maturation	KOG0594, KOG0594, KOG0594, Protein kinase PCTAIRE and related kinases [General function prediction only]. 1.44e-100	GO:0000082, G1/S transition of mitotic cell cycle;GO:0000086, G2/M transition of mitotic cell cycle;GO:0000226, microtubule cytoskeleton organization;GO:0000278, mitotic cell cycle;GO:0003674, molecular_function;GO:0003824, catalytic activity;GO:0004672, protein kinase activity;GO:0004674, protein serine/threonine kinase activity;GO:0004693, cyclin-dependent protein serine/threonine kinase activi…	XP_013161448.1 PREDICTED: LOW QUALITY PROTEIN: cyclin-dependent kinase 1-like [Papilio xuthus] 2.58e-125	-
TRINITY_DN68934_c0_g4	12.254	1.1449	3.41996	0.000562118	0.00571102	up	-	-	K00699-ko00980 Metabolism of xenobiotics by cytochrome P450;ko00830 Retinol metabolism;ko00982 Drug metabolism - cytochrome P450;ko00053 Ascorbate and aldarate metabolism;ko00860 Porphyrin and chlorophyll metabolism;ko00500 Starch and sucrose metabolism;ko00040 Pentose and glucuronate interconversions;ko00140 Steroid hormone biosynthesis;ko00983 Drug metabolism - other enzymes	-	GO:0003674, molecular_function;GO:0003824, catalytic activity;GO:0005575, cellular_component;GO:0005622, intracellular;GO:0005623, cell;GO:0006011, UDP-glucose metabolic process;GO:0006139, nucleobase-containing compound metabolic process;GO:0006725, cellular aromatic compound metabolic process;GO:0006793, phosphorus metabolic process;GO:0006807, nitrogen compound metabolic process;GO:0008150, bi…	XP_013186305.1 PREDICTED: uncharacterized protein LOC106131679 isoform X2 [Amyelois transitella] 2.17e-27	-
TRINITY_DN61842_c1_g1	0.259729	1.95115	-2.90925	0.00161937	0.0133432	down	-	-	-	-	-	-	Mamestra brassicae genome assembly, chromosome: 13 1.30e-23
TRINITY_DN41036_c0_g1	0.0001	2.38237	-14.5401	2.8458e-13	3.30604e-11	down	-	-	-	-	-	-	-
TRINITY_DN56632_c0_g1	0.0105955	0.753082	-6.15128	1.13345e-05	0.000210601	down	cd00751, thiolase, Thiolase are ubiquitous enzymes that catalyze the reversible thiolytic cleavage of 3-ketoacyl-CoA into acyl-CoA and acetyl-CoA, a 2-step reaction involving a covalent intermediate formed with a catalytic cysteine. They are found in prokaryotes and eukaryotes (cytosol, microbodies and mitochondria). There are 2 functional different classes: thiolase-I (3-ketoacyl-CoA thiolase) a…	pfam00108, Thiolase_N, Thiolase, N-terminal domain. Thiolase is reported to be structurally related to beta-ketoacyl synthase (pfam00109), and also chalcone synthase. 8.34e-39	K07513-ko00071 Fatty acid degradation;ko04146 Peroxisome;ko00592 alpha-Linolenic acid metabolism;ko01212 Fatty acid metabolism;ko03320 PPAR signaling pathway;ko01040 Biosynthesis of unsaturated fatty acids;ko00280 Valine, leucine and isoleucine degradation	KOG1389, KOG1389, KOG1389, 3-oxoacyl CoA thiolase [Lipid transport and metabolism]. 7.62e-113	GO:0000038, very long-chain fatty acid metabolic process;GO:0001676, long-chain fatty acid metabolic process;GO:0001775, cell activation;GO:0002252, immune effector process;GO:0002263, cell activation involved in immune response;GO:0002274, myeloid leukocyte activation;GO:0002275, myeloid cell activation involved in immune response;GO:0002283, neutrophil activation involved in immune response;GO:…	XP_029169393.1 3-ketoacyl-CoA thiolase, peroxisomal-like [Nylanderia fulva] 1.23e-124	-
TRINITY_DN45028_c0_g1	1.61271	0.0001	13.9772	0.00548701	0.0341993	up	-	pfam01781, Ribosomal_L38e, Ribosomal L38e protein family. 9.53e-21	K02923-ko03010 Ribosome	KOG3499, KOG3499, KOG3499, 60S ribosomal protein L38 [Translation, ribosomal structure and biogenesis]. 3.82e-24	GO:0000027, ribosomal large subunit assembly;GO:0000028, ribosomal small subunit assembly;GO:0001501, skeletal system development;GO:0001503, ossification;GO:0002181, cytoplasmic translation;GO:0003008, system process;GO:0003674, molecular_function;GO:0003676, nucleic acid binding;GO:0003723, RNA binding;GO:0003735, structural constituent of ribosome;GO:0005198, structural molecule activity;GO:00…	XP_007641647.1 60S ribosomal protein L38 isoform X1 [Cricetulus griseus] 8.87e-40	PREDICTED: Mus musculus ribosomal protein L38 (Rpl38), transcript variant X1, mRNA 4.59e-124
TRINITY_DN51349_c0_g1	0.0001	1.00032	-13.2882	3.41981e-14	5.43019e-12	down	cd07343, M48A_Zmpste24p_like, Peptidase M48 subfamily A, a type 1 CaaX endopeptidase. This family contains peptidase family M48 subfamily A which includes a number of well-characterized genes such as those found in humans (ZMPSTE24, also known as farnesylated protein-converting enzyme 1 or FACE-1 or Hs Ste24), Taenia solium metacestode (TsSte24p), Arabidopsis (AtSte24) and yeast (Ste24p). Ste24p …	pfam16491, Peptidase_M48_N, CAAX prenyl protease N-terminal, five membrane helices. The five N-terminal five transmembrane alpha-helices of peptidase_M48 family proteins including the CAAX prenyl proteases reside completely within the membrane of the endoplasmic reticulum. 6.46e-10	K06013-ko00900 Terpenoid backbone biosynthesis	KOG2719, KOG2719, KOG2719, Metalloprotease [General function prediction only]. 1.97e-53	GO:0003674, molecular_function;GO:0003824, catalytic activity;GO:0004175, endopeptidase activity;GO:0004222, metalloendopeptidase activity;GO:0005575, cellular_component;GO:0005622, intracellular;GO:0005623, cell;GO:0005737, cytoplasm;GO:0005773, vacuole;GO:0005783, endoplasmic reticulum;GO:0005789, endoplasmic reticulum membrane;GO:0006508, proteolysis;GO:0006807, nitrogen compound metabolic pro…	XP_013180923.1 PREDICTED: CAAX prenyl protease 1 homolog [Papilio xuthus] 1.47e-83	-
TRINITY_DN63029_c1_g1	73.246	1231.8	-4.07187	0.000164812	0.00207224	down	-	-	-	-	-	VDN04528.1 unnamed protein product, partial [Onchocerca ochengi] 1.29e-29	-
TRINITY_DN55960_c0_g1	0.0932974	2.04034	-4.45083	4.01819e-08	1.4022e-06	down	cd14400, UBA_Gts1p_like, UBA domain found in Saccharomyces cerevisiae protein GTS1 (Gts1p) and similar proteins. Gts1p, also called protein LSR1, is encoded by a pleiotropic gene GTS1 in budding yeast. The formation of Gts1p-mediated protein aggregates may induce reactive oxygen species (ROS) production and apoptosis. Gts1p also plays an important role in the regulation of heat and other stress r…	-	-	-	-	XP_029175468.1 ubiquitin domain-containing protein DSK2-like [Nylanderia fulva] 1.24e-21	-
TRINITY_DN65104_c0_g1	0.0001	2.33389	-14.5105	4.91715e-19	2.83805e-16	down	cd07542, P-type_ATPase_cation, P-type cation-transporting ATPases, similar to human ATPase type 13A2 (ATP13A2) protein and Saccharomyces cerevisiae Ypk9p. Saccharomyces cerevisiae Yph9p localizes to the yeast vacuole and may play a role in sequestering heavy metal ions, its deletion confers sensitivity for growth for cadmium, manganese, nickel or selenium. Human ATP13A2 (PARK9/CLN12) is a lysosom…	pfam00122, E1-E2_ATPase, E1-E2 ATPase. 4.24e-12	-	KOG0208, KOG0208, KOG0208, Cation transport ATPase [Inorganic ion transport and metabolism]. 8.30e-129	GO:0000322, storage vacuole;GO:0000323, lytic vacuole;GO:0000324, fungal-type vacuole;GO:0000329, fungal-type vacuole membrane;GO:0003674, molecular_function;GO:0003824, catalytic activity;GO:0005215, transporter activity;GO:0005388, calcium-transporting ATPase activity;GO:0005575, cellular_component;GO:0005622, intracellular;GO:0005623, cell;GO:0005737, cytoplasm;GO:0005773, vacuole;GO:0005774, …	XP_013182699.1 PREDICTED: uncharacterized protein LOC106128784 [Papilio xuthus] 3.27e-107	-
TRINITY_DN63471_c0_g1	0.376355	0.0364672	3.36742	0.00722616	0.0421097	up	cd02187, beta_tubulin, The beta-tubulin family. The tubulin superfamily includes five distinct families, the alpha-, beta-, gamma-, delta-, and epsilon-tubulins and a sixth family (zeta-tubulin) which is present only in kinetoplastid protozoa. The alpha- and beta-tubulins are the major components of microtubules, while gamma-tubulin plays a major role in the nucleation of microtubule assembly. Th…	pfam03953, Tubulin_C, Tubulin C-terminal domain. This family includes the tubulin alpha, beta and gamma chains. Members of this family are involved in polymer formation. Tubulins are GTPases. FtsZ can polymerize into tubes, sheets, and rings in vitro and is ubiquitous in eubacteria and archaea. Tubulin is the major component of microtubules. (The FtsZ GTPases have been split into their won family…	K07375-ko04540 Gap junction;ko04145 Phagosome	KOG1375, KOG1375, KOG1375, Beta tubulin [Cytoskeleton]. 0.0	GO:0003674, molecular_function;GO:0005198, structural molecule activity;GO:0005200, structural constituent of cytoskeleton;GO:0005575, cellular_component;GO:0005622, intracellular;GO:0005623, cell;GO:0005856, cytoskeleton;GO:0005874, microtubule;GO:0006996, organelle organization;GO:0007010, cytoskeleton organization;GO:0008150, biological_process;GO:0009987, cellular process;GO:0015630, microtub…	TMW53459.1 hypothetical protein DOY81_001457 [Sarcophaga bullata] 0.0	PREDICTED: Lucilia sericata tubulin beta chain (LOC119602217), transcript variant X3, mRNA 0.0
TRINITY_DN56412_c0_g2	217.756	87.378	1.31737	0.00385412	0.0261188	up	cd00924, Cyt_c_Oxidase_Vb, Cytochrome c oxidase subunit Vb. Cytochrome c oxidase (CcO), the terminal oxidase in the respiratory chains of eukaryotes and most bacteria, is a multi-chain transmembrane protein located in the inner membrane of mitochondria and the cell membrane of prokaryotes. It catalyzes the reduction of O2 and simultaneously pumps protons across the membrane. The number of subunit…	pfam01215, COX5B, Cytochrome c oxidase subunit Vb. 1.41e-11	K02265-ko00190 Oxidative phosphorylation;ko04260 Cardiac muscle contraction	KOG3352, KOG3352, KOG3352, Cytochrome c oxidase, subunit Vb/COX4 [Energy production and conversion]. 1.67e-24	-	XP_013191604.1 PREDICTED: cytochrome c oxidase subunit 5B, mitochondrial-like [Amyelois transitella] 1.19e-83	PREDICTED: Amyelois transitella cytochrome c oxidase subunit 5B, mitochondrial-like (LOC106135772), mRNA 7.83e-111
TRINITY_DN62427_c5_g4	0.919648	0.0427047	4.42862	0.00826692	0.0465905	up	-	-	-	-	GO:0000003, reproduction;GO:0001667, ameboidal-type cell migration;GO:0001708, cell fate specification;GO:0002009, morphogenesis of an epithelium;GO:0002011, morphogenesis of an epithelial sheet;GO:0002064, epithelial cell development;GO:0002065, columnar/cuboidal epithelial cell differentiation;GO:0002066, columnar/cuboidal epithelial cell development;GO:0003006, developmental process involved i…	EAW65946.1 chromosome 14 open reading frame 126, isoform CRA_b [Homo sapiens] 5.45e-37	Homo sapiens chromosome 5 clone CTC-332D4, complete sequence 0.0
TRINITY_DN55811_c0_g1	10.8447	1.84827	2.55275	2.86147e-05	0.000462439	up	-	pfam01130, CD36, CD36 family. The CD36 family is thought to be a novel class of scavenger receptors. There is also evidence suggesting a possible role in signal transduction. CD36 is involved in cell adhesion. 5.29e-63	-	KOG3776, KOG3776, KOG3776, Plasma membrane glycoprotein CD36 and related membrane receptors [Signal transduction mechanisms]. 6.61e-68	GO:0003008, system process;GO:0007600, sensory perception;GO:0008150, biological_process;GO:0019233, sensory perception of pain;GO:0032501, multicellular organismal process;GO:0050877, nervous system process	XP_013184895.1 PREDICTED: sensory neuron membrane protein 2 [Amyelois transitella] 9.73e-296	-
TRINITY_DN39591_c0_g1	0.0001	0.300822	-11.5547	0.000188415	0.00232794	down	-	pfam03463, eRF1_1, eRF1 domain 1. The release factor eRF1 terminates protein biosynthesis by recognising stop codons at the A site of the ribosome and stimulating peptidyl-tRNA bond hydrolysis at the peptidyl transferase centre. The crystal structure of human eRF1 is known. The overall shape and dimensions of eRF1 resemble a tRNA molecule with domains 1, 2, and 3 of eRF1 corresponding to the anti…	K06965-ko03015 mRNA surveillance pathway	KOG2869, KOG2869, KOG2869, Meiotic cell division protein Pelota/DOM34 [Translation, ribosomal structure and biogenesis]. 1.44e-33	GO:0000956, nuclear-transcribed mRNA catabolic process;GO:0003674, molecular_function;GO:0005488, binding;GO:0005575, cellular_component;GO:0005622, intracellular;GO:0005623, cell;GO:0005737, cytoplasm;GO:0006139, nucleobase-containing compound metabolic process;GO:0006401, RNA catabolic process;GO:0006402, mRNA catabolic process;GO:0006412, translation;GO:0006518, peptide metabolic process;GO:00…	XP_033230973.1 protein pelota [Belonocnema treatae] 1.84e-26	-
TRINITY_DN9101_c0_g1	0.0001	0.561358	-12.4547	4.00305e-08	1.39826e-06	down	-	pfam17014, Mad3_BUB1_I_2, Putative Mad3/BUB1 like region 1 protein. This family of microsporidial sequences may be related to the Mad3_BUB1_I family pfam08311. 2.33e-35	-	-	-	-	-
TRINITY_DN55806_c0_g2	62.8598	3.8054	4.04602	1.72848e-13	2.17722e-11	up	-	-	-	-	GO:0003674, molecular_function;GO:0005488, binding;GO:0005515, protein binding	TMW51914.1 hypothetical protein DOY81_003005, partial [Sarcophaga bullata] 2.23e-154	PREDICTED: Lucilia sericata uncharacterized LOC119608708 (LOC119608708), mRNA 1.42e-51
TRINITY_DN55806_c0_g1	9.58146	0.816127	3.55338	1.69752e-11	1.3133e-09	up	-	-	-	-	GO:0003674, molecular_function;GO:0005488, binding;GO:0005515, protein binding	TMW51914.1 hypothetical protein DOY81_003005, partial [Sarcophaga bullata] 6.92e-148	PREDICTED: Lucilia sericata uncharacterized LOC119608708 (LOC119608708), mRNA 3.02e-43
TRINITY_DN58946_c5_g2	7.6461	0.0001	16.2224	1.27117e-08	5.04173e-07	up	-	-	-	-	-	AAX30965.2 SJCHGC09657 protein, partial [Schistosoma japonicum] 4.54e-18	Oryctolagus cuniculus gene encoding ileal sodium-dependent bile acid transporter 1.55e-45
TRINITY_DN71565_c0_g1	53.4011	10.9247	2.28928	0.000394114	0.00428296	up	-	-	-	-	-	-	-
TRINITY_DN56713_c0_g1	4.84139	0.190111	4.67051	6.54839e-12	5.64248e-10	up	-	-	-	-	-	XP_023307160.1 peritrophin-48 isoform X2 [Lucilia cuprina] 5.29e-117	-
TRINITY_DN59454_c0_g1	7.68017	3.05672	1.32916	0.00752273	0.043458	up	cd05790, S1_Rrp40, S1_Rrp40: Rrp40 S1-like RNA-binding domain. S1-like RNA-binding domains are found in a wide variety of RNA-associated proteins. Rrp4 protein is a subunit of the exosome complex. The exosome plays a central role in 3' to 5' RNA processing and degradation in eukarytes and archaea. Its functions include the removal of incorrectly processed RNA and the maintenance of proper levels …	pfam15985, KH_6, KH domain. KH motifs bind RNA in vitro. Auto-antibodies to Nova, a KH domain protein, cause para-neoplastic opsoclonus ataxia. 1.03e-12	K03681-ko03018 RNA degradation	KOG1004, KOG1004, KOG1004, Exosomal 3'-5' exoribonuclease complex subunit Rrp40 [Translation, ribosomal structure and biogenesis]. 1.18e-77	GO:0000018, regulation of DNA recombination;GO:0000175, 3'-5'-exoribonuclease activity;GO:0000176, nuclear exosome (RNase complex);GO:0000177, cytoplasmic exosome (RNase complex);GO:0000178, exosome (RNase complex);GO:0000288, nuclear-transcribed mRNA catabolic process, deadenylation-dependent decay;GO:0000291, nuclear-transcribed mRNA catabolic process, exonucleolytic;GO:0000459, exonucleolytic …	XP_013197437.1 PREDICTED: exosome complex component RRP40 [Amyelois transitella] 6.73e-151	Erynnis tages genome assembly, chromosome: 23 7.73e-28
TRINITY_DN70772_c2_g4	29.4472	6.46995	2.1863	9.48979e-06	0.000180668	up	-	pfam15886, CBM39, Carbohydrate binding domain (family 32). This domain is found at the N-terminus of beta-1,3-glucan-binding proteins involved in recognition of invading micro-organisms. It often co-occurs with pfam00722 (Glycosyl hydrolases family 16). It recognizes and binds to a triple-helical beta-1,3-glucan structure. 1.41e-22	K20692-ko04624 Toll and Imd signaling pathway	-	GO:0001530, lipopolysaccharide binding;GO:0001871, pattern binding;GO:0001872, (1->3)-beta-D-glucan binding;GO:0002218, activation of innate immune response;GO:0002220, innate immune response activating cell surface receptor signaling pathway;GO:0002221, pattern recognition receptor signaling pathway;GO:0002238, response to molecule of fungal origin;GO:0002252, immune effector process;GO:0002253,…	XP_013188622.1 PREDICTED: beta-1,3-glucan-binding protein [Amyelois transitella] 1.52e-104	PREDICTED: Manduca sexta beta-1,3-glucan-binding protein 2-like (LOC115453989), mRNA 1.85e-51
TRINITY_DN51664_c0_g1	25.2657	62.2483	-1.30085	0.00528955	0.0331962	down	-	-	-	-	-	-	-
TRINITY_DN66681_c2_g3	0.959722	6.94393	-2.85506	7.34792e-10	3.97006e-08	down	-	-	-	-	-	-	Carposina sasakii isolate BJYQ chromosome 10 3.22e-12
TRINITY_DN20686_c0_g1	2.96697	0.221923	3.74086	0.00133982	0.011512	up	-	-	-	-	-	XP_037813848.1 uncharacterized protein LOC119604982 [Lucilia sericata] 4.55e-17	-
TRINITY_DN50667_c0_g1	1.11588	0.209388	2.41393	0.00058791	0.00593162	up	-	pfam00838, TCTP, Translationally controlled tumor protein. 5.12e-44	-	KOG1727, KOG1727, KOG1727, Microtubule-binding protein (translationally controlled tumor protein) [Cell cycle control, cell division, chromosome partitioning, Cytoskeleton]. 7.10e-52	GO:0000003, reproduction;GO:0000075, cell cycle checkpoint;GO:0000077, DNA damage checkpoint;GO:0000278, mitotic cell cycle;GO:0001932, regulation of protein phosphorylation;GO:0001934, positive regulation of protein phosphorylation;GO:0003674, molecular_function;GO:0005085, guanyl-nucleotide exchange factor activity;GO:0005488, binding;GO:0005509, calcium ion binding;GO:0005515, protein binding;…	XP_023293702.1 translationally-controlled tumor protein homolog [Lucilia cuprina] 2.42e-115	PREDICTED: Lucilia sericata translationally-controlled tumor protein homolog (LOC119611391), mRNA 0.0
TRINITY_DN53110_c0_g1	0.0374965	0.873924	-4.54268	0.00283389	0.0206629	down	-	pfam16075, DUF4815, Domain of unknown function (DUF4815). 1.32e-60	-	-	-	KAF5269403.1 hypothetical protein FQR65_LT14959 [Abscondita terminalis] 1.00e-151	-
TRINITY_DN40817_c0_g1	0.815721	0.0583773	3.8046	0.0059099	0.0362021	up	sd00033, LRR_RI, leucine-rich repeats, ribonuclease inhibitor (RI)-like subfamily. A leucine-rich repeat (LRR) is a structural protein motif of 20-30 amino acids that is unusually rich in the hydrophobic amino acid leucine. The conserved eleven-residue sequence motif (LxxLxLxxN/CxL) within the LRRs corresponds to the beta-strand and adjacent loop regions, whereas the remaining parts of the repeat…	-	-	-	-	XP_037826588.1 leucine-rich repeat neuronal protein 1 [Lucilia sericata] 1.33e-115	-
TRINITY_DN49764_c0_g1	15.4282	5.55821	1.47287	0.000385675	0.00420255	up	cd10508, Zn-ribbon_RPB9, C-terminal zinc ribbon domain of RPB9 subunit of RNA polymerase II. The C-terminal zinc ribbon domain (C_ribbon) of subunit B9 (Zn-ribbon_RPB9) in RNA polymerase (Pol) II is involved in intrinsic transcript cleavage. Eukaryote genomes are transcribed by three nuclear RNA polymerases (Pol I, II and III) that share some subunits. RPB9 have strong homology to RPA12 of Pol I …	pfam01096, TFIIS_C, Transcription factor S-II (TFIIS). 3.23e-12	K03017-ko03020 RNA polymerase;ko00240 Pyrimidine metabolism;ko00230 Purine metabolism	KOG2691, KOG2691, KOG2691, RNA polymerase II subunit 9 [Transcription]. 5.76e-57	GO:0000375, RNA splicing, via transesterification reactions;GO:0000377, RNA splicing, via transesterification reactions with bulged adenosine as nucleophile;GO:0000398, mRNA splicing, via spliceosome;GO:0000428, DNA-directed RNA polymerase complex;GO:0001192, maintenance of transcriptional fidelity during DNA-templated transcription elongation;GO:0001193, maintenance of transcriptional fidelity d…	XP_013185353.1 PREDICTED: DNA-directed RNA polymerase II subunit RPB9 [Amyelois transitella] 3.22e-93	Maniola jurtina genome assembly, chromosome: 4 1.71e-111
TRINITY_DN54972_c0_g1	0.0001	1.2215	-13.5764	7.12297e-12	6.02338e-10	down	-	pfam17005, WD40_like, WD40-like domain. This is a family of proteins which have weak homology to the WD40 repeat family. Members are largely from microsporidia and related species. 3.49e-51	-	KOG3405, KOG3405, KOG3405, RNA polymerase subunit K [Transcription]. 4.48e-22	GO:0000428, DNA-directed RNA polymerase complex;GO:0005575, cellular_component;GO:0005622, intracellular;GO:0005623, cell;GO:0005634, nucleus;GO:0005654, nucleoplasm;GO:0005665, DNA-directed RNA polymerase II, core complex;GO:0005666, DNA-directed RNA polymerase III complex;GO:0005730, nucleolus;GO:0005736, DNA-directed RNA polymerase I complex;GO:0006139, nucleobase-containing compound metabolic…	XP_013163828.1 PREDICTED: uncharacterized protein LOC106115045 [Papilio xuthus] 5.93e-38	-
TRINITY_DN56115_c0_g2	0.0001	1.04718	-13.3542	2.57157e-05	0.000422155	down	-	-	-	-	-	-	-
TRINITY_DN56115_c0_g1	0.0001	1.66138	-14.0201	1.29353e-12	1.27651e-10	down	cd04040, C2D_Tricalbin-like, C2 domain fourth repeat present in Tricalbin-like proteins. 5 to 6 copies of the C2 domain are present in Tricalbin, a yeast homolog of Synaptotagmin, which is involved in membrane trafficking and sorting. C2 domains fold into an 8-standed beta-sandwich that can adopt 2 structural arrangements: Type I and Type II, distinguished by a circular permutation involving thei…	-	-	-	GO:0003674, molecular_function;GO:0005488, binding;GO:0005543, phospholipid binding;GO:0005575, cellular_component;GO:0005622, intracellular;GO:0005623, cell;GO:0005737, cytoplasm;GO:0005739, mitochondrion;GO:0005783, endoplasmic reticulum;GO:0005794, Golgi apparatus;GO:0005886, plasma membrane;GO:0005933, cellular bud;GO:0005938, cell cortex;GO:0006996, organelle organization;GO:0007029, endopla…	XP_013161304.1 PREDICTED: uncharacterized protein LOC106113119 [Papilio xuthus] 2.29e-46	-
TRINITY_DN32160_c0_g1	1.32775	0.117322	3.50043	2.75536e-05	0.000447079	up	-	-	-	KOG4400, KOG4400, KOG4400, E3 ubiquitin ligase interacting with arginine methyltransferase [Posttranslational modification, protein turnover, chaperones]. 2.88e-09	GO:0000122, negative regulation of transcription by RNA polymerase II;GO:0000976, transcription regulatory region sequence-specific DNA binding;GO:0000977, RNA polymerase II regulatory region sequence-specific DNA binding;GO:0000981, RNA polymerase II transcription factor activity, sequence-specific DNA binding;GO:0001012, RNA polymerase II regulatory region DNA binding;GO:0001067, regulatory reg…	XP_037820740.1 CCHC-type zinc finger protein CG3800 [Lucilia sericata] 3.33e-13	PREDICTED: Lucilia sericata CCHC-type zinc finger protein CG3800 (LOC119609836), mRNA 0.0
TRINITY_DN55421_c0_g2	19.8689	2.19651	3.17723	0.000497057	0.00518771	up	-	-	-	-	-	-	-
TRINITY_DN55421_c0_g1	15.5326	1.07046	3.85899	5.11579e-10	2.88852e-08	up	-	-	-	-	-	-	-
TRINITY_DN70785_c1_g3	27.5923	12.509	1.1413	0.00886763	0.0490047	up	-	pfam02005, TRM, N2,N2-dimethylguanosine tRNA methyltransferase. This enzyme EC:2.1.1.32 used S-AdoMet to methylate tRNA. The TRM1 gene of Saccharomyces cerevisiae is necessary for the N2,N2-dimethylguanosine modification of both mitochondrial and cytoplasmic tRNAs. The enzyme is found in both eukaryotes and archaebacteria. 1.04e-12	-	KOG1253, KOG1253, KOG1253, tRNA methyltransferase [Translation, ribosomal structure and biogenesis]. 3.29e-21	GO:0001510, RNA methylation;GO:0002940, tRNA N2-guanine methylation;GO:0003674, molecular_function;GO:0003824, catalytic activity;GO:0004809, tRNA (guanine-N2-)-methyltransferase activity;GO:0005575, cellular_component;GO:0005622, intracellular;GO:0005623, cell;GO:0005634, nucleus;GO:0005654, nucleoplasm;GO:0005737, cytoplasm;GO:0005739, mitochondrion;GO:0006139, nucleobase-containing compound me…	XP_013183610.1 PREDICTED: probable tRNA (guanine(26)-N(2))-dimethyltransferase [Amyelois transitella] 8.86e-51	PREDICTED: Amyelois transitella probable tRNA (guanine(26)-N(2))-dimethyltransferase (LOC106129559), mRNA 7.27e-54
TRINITY_DN64979_c1_g2	1037.71	431.743	1.26516	0.00296665	0.0214034	up	-	pfam02453, Reticulon, Reticulon. Reticulon, also know as neuroendocrine-specific protein (NSP), is a protein of unknown function which associates with the endoplasmic reticulum. This family represents the C-terminal domain of the three reticulon isoforms and their homologs. 3.51e-11	-	KOG1792, KOG1792, KOG1792, Reticulon [Intracellular trafficking, secretion, and vesicular transport]. 1.77e-12	GO:0005575, cellular_component;GO:0005622, intracellular;GO:0005623, cell;GO:0005737, cytoplasm;GO:0005783, endoplasmic reticulum;GO:0005789, endoplasmic reticulum membrane;GO:0005790, smooth endoplasmic reticulum;GO:0006996, organelle organization;GO:0007029, endoplasmic reticulum organization;GO:0008150, biological_process;GO:0009987, cellular process;GO:0010256, endomembrane system organizatio…	XP_013187235.1 PREDICTED: reticulon-3-B-like isoform X8 [Amyelois transitella] 1.30e-118	PREDICTED: Plutella xylostella reticulon-3-B (LOC105393403), transcript variant X8, mRNA 2.30e-171
TRINITY_DN64979_c1_g4	33.3898	11.8798	1.4909	0.00732797	0.0425859	up	-	-	-	-	-	OWR49246.1 hypothetical protein KGM_209443 [Danaus plexippus plexippus] 4.11e-09	Noctua pronuba genome assembly, chromosome: 11 3.89e-91
TRINITY_DN70759_c1_g1	1.59487	3.2351	-1.02037	0.0029869	0.0215043	down	-	pfam01130, CD36, CD36 family. The CD36 family is thought to be a novel class of scavenger receptors. There is also evidence suggesting a possible role in signal transduction. CD36 is involved in cell adhesion. 4.94e-82	-	KOG3776, KOG3776, KOG3776, Plasma membrane glycoprotein CD36 and related membrane receptors [Signal transduction mechanisms]. 2.33e-77	GO:0001775, cell activation;GO:0002252, immune effector process;GO:0002274, myeloid leukocyte activation;GO:0002376, immune system process;GO:0002433, immune response-regulating cell surface receptor signaling pathway involved in phagocytosis;GO:0002682, regulation of immune system process;GO:0002764, immune response-regulating signaling pathway;GO:0002768, immune response-regulating cell surface…	XP_013187177.1 PREDICTED: protein croquemort-like isoform X1 [Amyelois transitella] 8.57e-287	PREDICTED: Manduca sexta protein croquemort (LOC115444721), mRNA 1.35e-109
TRINITY_DN68279_c0_g4	31.5302	12.7128	1.31045	0.000298863	0.00341094	up	cd09807, retinol-DH_like_SDR_c, retinol dehydrogenases (retinol-DHs), classical (c) SDRs. Classical SDR-like subgroup containing retinol-DHs and related proteins. Retinol is processed by a medium chain alcohol dehydrogenase followed by retinol-DHs. Proteins in this subfamily share the glycine-rich NAD-binding motif of the classical SDRs, have a partial match to the canonical active site tetrad, b…	-	-	KOG1208, KOG1208, KOG1208, Dehydrogenases with different specificities (related to short-chain alcohol dehydrogenases) [Secondary metabolites biosynthesis, transport and catabolism]. 1.36e-13	-	XP_013184157.1 PREDICTED: retinol dehydrogenase 14-like [Amyelois transitella] 2.82e-38	-
TRINITY_DN50566_c0_g1	0.0126154	1.30944	-6.69762	4.29351e-05	0.000651045	down	-	-	K13280-ko03060 Protein export	KOG3342, KOG3342, KOG3342, Signal peptidase I [Intracellular trafficking, secretion, and vesicular transport]. 1.80e-45	GO:0003674, molecular_function;GO:0003824, catalytic activity;GO:0005575, cellular_component;GO:0005622, intracellular;GO:0005623, cell;GO:0005737, cytoplasm;GO:0005783, endoplasmic reticulum;GO:0005787, signal peptidase complex;GO:0005789, endoplasmic reticulum membrane;GO:0006465, signal peptide processing;GO:0006508, proteolysis;GO:0006518, peptide metabolic process;GO:0006605, protein targeti…	XP_029173269.1 LOW QUALITY PROTEIN: signal peptidase complex catalytic subunit SEC11-like [Nylanderia fulva] 1.09e-74	-
TRINITY_DN54803_c0_g1	0.0150318	0.358317	-4.57514	0.000184372	0.00228498	down	cd00001, PTS_IIB_man, PTS_IIB, PTS system, Mannose/sorbose specific IIB subunit. The bacterial phosphoenolpyruvate: sugar phosphotransferase system (PTS) is a multi-protein system involved in the regulation of a variety of metabolic and transcriptional processes. This family is one of four structurally and functionally distinct group IIB PTS system cytoplasmic enzymes, necessary for the uptake of…	pfam03613, EIID-AGA, PTS system mannose/fructose/sorbose family IID component. 6.96e-46	K02795-ko00051 Fructose and mannose metabolism;ko02060 Phosphotransferase system (PTS);ko00520 Amino sugar and nucleotide sugar metabolism	-	-	XP_022833599.1 uncharacterized protein LOC111361447 [Spodoptera litura] 2.84e-60	-
TRINITY_DN68268_c0_g2	46.754	18.018	1.37565	0.00440077	0.0289473	up	cd06156, eu_AANH_C_2, A group of hypothetical eukaryotic proteins, characterized by the presence of an adenine nucleotide alpha hydrolase (AANH)-like domain located N-terminal to two distinctly different YjgF-YER057c-UK114-like domains. This CD contains the second of these domains. The YjgF-YER057c-UK114 protein family is a large family of proteins present in bacteria, archaea, and eukaryotes wit…	pfam01042, Ribonuc_L-PSP, Endoribonuclease L-PSP. Endoribonuclease active on single-stranded mRNA. Inhibits protein synthesis by cleavage of mRNA. Previously thought to inhibit protein synthesis initiation. This protein may also be involved in the regulation of purine biosynthesis. YjgF (renamed RidA) family members are enamine/imine deaminases. They hydrolyze reactive intermediates released by P…	-	KOG2317, KOG2317, KOG2317, Putative translation initiation inhibitor UK114/IBM1 [Translation, ribosomal structure and biogenesis]. 2.18e-17	GO:0003674, molecular_function;GO:0003824, catalytic activity;GO:0005575, cellular_component;GO:0005622, intracellular;GO:0005623, cell;GO:0005634, nucleus;GO:0005730, nucleolus;GO:0005737, cytoplasm;GO:0005829, cytosol;GO:0006417, regulation of translation;GO:0006448, regulation of translational elongation;GO:0006464, cellular protein modification process;GO:0006807, nitrogen compound metabolic …	XP_013197473.1 PREDICTED: diphthine--ammonia ligase-like [Amyelois transitella] 7.91e-273	PREDICTED: Amyelois transitella diphthine--ammonia ligase-like (LOC106140430), mRNA 0.0
TRINITY_DN36672_c0_g1	0.0001	0.253334	-11.3068	0.00310458	0.0221698	down	-	-	-	-	-	-	-
TRINITY_DN73697_c1_g1	1.06766	4.33837	-2.0227	0.00521984	0.0328323	down	-	-	-	-	-	-	PREDICTED: Amyelois transitella TLD domain-containing protein 2 (LOC106136932), transcript variant X9, mRNA 2.77e-43
TRINITY_DN58859_c1_g1	4.67837	0.0001	15.5137	0.00265055	0.0196212	up	-	-	-	-	-	KRZ64857.1 hypothetical protein T10_3213, partial [Trichinella papuae] 1.02e-10	Homo sapiens DNA, sequence_id: unplaced_0389 5.68e-163
TRINITY_DN61577_c3_g1	0.0001	1.2285	-13.5846	2.34167e-14	3.81828e-12	down	cd01850, CDC_Septin, CDC/Septin GTPase family. Septins are a conserved family of GTP-binding proteins associated with diverse processes in dividing and non-dividing cells. They were first discovered in the budding yeast S. cerevisiae as a set of genes (CDC3, CDC10, CDC11 and CDC12) required for normal bud morphology. Septins are also present in metazoan cells, where they are required for cytokine…	pfam00735, Septin, Septin. Members of this family include CDC3, CDC10, CDC11 and CDC12/Septin. Members of this family bind GTP. As regards the septins, these are polypeptides of 30-65kDa with three characteristic GTPase motifs (G-1, G-3 and G-4) that are similar to those of the Ras family. The G-4 motif is strictly conserved with a unique septin consensus of AKAD. Most septins are thought to have…	-	KOG2655, KOG2655, KOG2655, Septin family protein (P-loop GTPase) [Cell cycle control, cell division, chromosome partitioning, Nuclear structure, Intracellular trafficking, secretion, and vesicular transport]. 9.24e-37	GO:0000144, cellular bud neck septin ring;GO:0000166, nucleotide binding;GO:0000278, mitotic cell cycle;GO:0000281, mitotic cytokinesis;GO:0000399, cellular bud neck septin structure;GO:0000910, cytokinesis;GO:0000921, septin ring assembly;GO:0001882, nucleoside binding;GO:0001883, purine nucleoside binding;GO:0001932, regulation of protein phosphorylation;GO:0001934, positive regulation of prote…	XP_029156244.1 cell division control protein 3-like [Nylanderia fulva] 4.89e-46	-
TRINITY_DN61577_c3_g2	0.00420487	2.02168	-8.90928	3.5388e-11	2.50834e-09	down	cd03342, TCP1_zeta, TCP-1 (CTT or eukaryotic type II) chaperonin family, zeta subunit. Chaperonins are involved in productive folding of proteins. They share a common general morphology, a double toroid of 2 stacked rings. In contrast to bacterial group I chaperonins (GroEL), each ring of the eukaryotic cytosolic chaperonin (CTT) consists of eight different, but homologous subunits. Their common …	pfam00118, Cpn60_TCP1, TCP-1/cpn60 chaperonin family. This family includes members from the HSP60 chaperone family and the TCP-1 (T-complex protein) family. 4.33e-45	-	KOG0359, KOG0359, KOG0359, Chaperonin complex component, TCP-1 zeta subunit (CCT6) [Posttranslational modification, protein turnover, chaperones]. 3.79e-68	-	XP_013161308.1 PREDICTED: T-complex protein 1 subunit zeta-like [Papilio xuthus] 3.18e-114	-
TRINITY_DN71793_c1_g2	39.4916	12.2618	1.68737	9.74656e-06	0.000184778	up	sd00039, 7WD40, WD40 repeats in seven bladed beta propellers. The WD40 repeat is found in a number of eukaryotic proteins that cover a wide variety of functions including adaptor/regulatory modules in signal transduction, pre-mRNA processing, and cytoskeleton assembly. It typically contains a GH dipeptide 11-24 residues from its N-terminus and the WD dipeptide at its C-terminus and is 40 residues…	-	-	KOG0302, KOG0302, KOG0302, Ribosome Assembly protein [General function prediction only]. 6.86e-120	GO:0003674, molecular_function;GO:0003676, nucleic acid binding;GO:0003677, DNA binding;GO:0003682, chromatin binding;GO:0003688, DNA replication origin binding;GO:0003690, double-stranded DNA binding;GO:0005488, binding;GO:0005515, protein binding;GO:0005575, cellular_component;GO:0005622, intracellular;GO:0005623, cell;GO:0005634, nucleus;GO:0005730, nucleolus;GO:0005737, cytoplasm;GO:0005829, …	XP_013190678.1 PREDICTED: glutamate-rich WD repeat-containing protein 1 [Amyelois transitella] 1.33e-205	PREDICTED: Amyelois transitella glutamate-rich WD repeat-containing protein 1 (LOC106135050), mRNA 0.0
TRINITY_DN43189_c0_g1	0.0001	1.41103	-13.7845	0.000748452	0.0071619	down	-	-	-	-	-	-	-
TRINITY_DN58136_c0_g1	0.0001	1.16181	-13.5041	8.35911e-12	6.95547e-10	down	cd21077, DBD_Rad14, DNA-binding domain found in yeast DNA repair protein Rad14 and similar proteins. Rad14 is involved in nucleotide excision repair. It binds specifically to damaged DNA and is required for the incision step. Rad14 is a component of the nucleotide excision repair factor 1 (NEF1) complex consisting of Rad1, Rad10 and Rad14. 1.93e-18	pfam01214, CK_II_beta, Casein kinase II regulatory subunit. 2.38e-28	K14016-ko04141 Protein processing in endoplasmic reticulum	KOG1816, KOG1816, KOG1816, Ubiquitin fusion-degradation protein [Posttranslational modification, protein turnover, chaperones]. 1.95e-33	GO:0000003, reproduction;GO:0000785, chromatin;GO:0001775, cell activation;GO:0001889, liver development;GO:0001932, regulation of protein phosphorylation;GO:0001934, positive regulation of protein phosphorylation;GO:0002009, morphogenesis of an epithelium;GO:0002252, immune effector process;GO:0002263, cell activation involved in immune response;GO:0002274, myeloid leukocyte activation;GO:000227…	XP_013182638.1 PREDICTED: ubiquitin fusion degradation protein 1 homolog [Papilio xuthus] 7.62e-67	-
TRINITY_DN56541_c0_g1	0.0001	1.18075	-13.5274	2.08836e-11	1.56894e-09	down	cd03236, ABC_RNaseL_inhibitor_domain1, The ATP-binding cassette domain 1 of RNase L inhibitor. The ABC ATPase, RNase L inhibitor (RLI), is a key enzyme in ribosomal biogenesis, formation of translation preinitiation complexes, and assembly of HIV capsids. RLI s are not transport proteins and thus cluster with a group of soluble proteins that lack the transmembrane components commonly found in oth…	-	-	KOG0063, KOG0063, KOG0063, RNAse L inhibitor, ABC superfamily [RNA processing and modification]. 0.0	-	XP_029154984.1 ABC transporter E family member 2-like [Nylanderia fulva] 9.51e-283	-
TRINITY_DN25991_c0_g1	0.27741	0.0001	11.4378	0.000875427	0.00816422	up	cd04178, Nucleostemin_like, A circularly permuted subfamily of the Ras GTPases. Nucleostemin (NS) is a nucleolar protein that functions as a regulator of cell growth and proliferation in stem cells and in several types of cancer cells, but is not expressed in the differentiated cells of most mammalian adult tissues. NS shuttles between the nucleolus and nucleoplasm bidirectionally at a rate that …	pfam01926, MMR_HSR1, 50S ribosome-binding GTPase. The full-length GTPase protein is required for the complete activity of the protein of interacting with the 50S ribosome and binding of both adenine and guanine nucleotides, with a preference for guanine nucleotide. 2.65e-07	K14538-ko03008 Ribosome biogenesis in eukaryotes	KOG2484, KOG2484, KOG2484, GTPase [General function prediction only]. 2.21e-102	GO:0000003, reproduction;GO:0000166, nucleotide binding;GO:0000226, microtubule cytoskeleton organization;GO:0000278, mitotic cell cycle;GO:0000280, nuclear division;GO:0000459, exonucleolytic trimming involved in rRNA processing;GO:0000460, maturation of 5.8S rRNA;GO:0000466, maturation of 5.8S rRNA from tricistronic rRNA transcript (SSU-rRNA, 5.8S rRNA, LSU-rRNA);GO:0000467, exonucleolytic trim…	XP_037828550.1 guanine nucleotide-binding protein-like 3 homolog [Lucilia sericata] 3.88e-262	PREDICTED: Lucilia sericata guanine nucleotide-binding protein-like 3 homolog (LOC119616279), mRNA 0.0
TRINITY_DN71919_c0_g1	9.85567	1.69372	2.54076	0.000537458	0.00551596	up	cd10536, SET_SMYD4, SET domain (including iSET domain and post-SET domain) found in SET and MYND domain-containing protein 4 (SMYD4) and similar proteins. SMYD4 functions as a potential tumor suppressor that plays a critical role in breast carcinogenesis at least partly through inhibiting the expression of PDGFR-alpha. In zebrafish, SMYD4 is ubiquitously expressed in early embryos and becomes enr…	-	-	KOG2084, KOG2084, KOG2084, Predicted histone tail methylase containing SET domain [Chromatin structure and dynamics]. 1.11e-06	GO:0001654, eye development;GO:0001745, compound eye morphogenesis;GO:0001751, compound eye photoreceptor cell differentiation;GO:0001754, eye photoreceptor cell differentiation;GO:0003674, molecular_function;GO:0005488, binding;GO:0005515, protein binding;GO:0005575, cellular_component;GO:0005622, intracellular;GO:0005623, cell;GO:0005737, cytoplasm;GO:0007275, multicellular organism development…	XP_013183320.1 PREDICTED: SET and MYND domain-containing protein 4 [Amyelois transitella] 3.66e-98	PREDICTED: Bicyclus anynana SET and MYND domain-containing protein 4-like (LOC112054941), mRNA 6.90e-60
TRINITY_DN71919_c0_g2	10.7731	2.40194	2.16516	2.60099e-06	5.79872e-05	up	cd10536, SET_SMYD4, SET domain (including iSET domain and post-SET domain) found in SET and MYND domain-containing protein 4 (SMYD4) and similar proteins. SMYD4 functions as a potential tumor suppressor that plays a critical role in breast carcinogenesis at least partly through inhibiting the expression of PDGFR-alpha. In zebrafish, SMYD4 is ubiquitously expressed in early embryos and becomes enr…	-	-	-	GO:0001654, eye development;GO:0001745, compound eye morphogenesis;GO:0001751, compound eye photoreceptor cell differentiation;GO:0001754, eye photoreceptor cell differentiation;GO:0003674, molecular_function;GO:0005488, binding;GO:0005515, protein binding;GO:0005575, cellular_component;GO:0005622, intracellular;GO:0005623, cell;GO:0005737, cytoplasm;GO:0007275, multicellular organism development…	XP_013183320.1 PREDICTED: SET and MYND domain-containing protein 4 [Amyelois transitella] 4.26e-183	-
TRINITY_DN71919_c0_g3	10.9547	4.25259	1.36514	0.00536973	0.0336181	up	-	-	-	-	GO:0001654, eye development;GO:0001745, compound eye morphogenesis;GO:0001751, compound eye photoreceptor cell differentiation;GO:0001754, eye photoreceptor cell differentiation;GO:0003674, molecular_function;GO:0005488, binding;GO:0005515, protein binding;GO:0005575, cellular_component;GO:0005622, intracellular;GO:0005623, cell;GO:0005737, cytoplasm;GO:0007275, multicellular organism development…	XP_013183320.1 PREDICTED: SET and MYND domain-containing protein 4 [Amyelois transitella] 3.67e-62	PREDICTED: Amyelois transitella SET and MYND domain-containing protein 4 (LOC106129336), mRNA 6.31e-75
TRINITY_DN60536_c0_g2	6.74822	0.608384	3.47145	0.00242596	0.0182598	up	-	-	-	-	-	VDO49888.1 unnamed protein product [Brugia timori] 1.52e-15	-
TRINITY_DN41007_c0_g1	0.0001	0.771282	-12.913	0.00153167	0.012736	down	-	-	K12757-ko04810 Regulation of actin cytoskeleton;ko04530 Tight junction;ko04611 Platelet activation;ko04670 Leukocyte transendothelial migration;ko04510 Focal adhesion	KOG0031, KOG0031, KOG0031, Myosin regulatory light chain, EF-Hand protein superfamily [Cytoskeleton]. 3.23e-29	GO:0000003, reproduction;GO:0000278, mitotic cell cycle;GO:0000281, mitotic cytokinesis;GO:0000910, cytokinesis;GO:0002119, nematode larval development;GO:0002164, larval development;GO:0005575, cellular_component;GO:0005622, intracellular;GO:0005623, cell;GO:0005737, cytoplasm;GO:0007049, cell cycle;GO:0007110, meiosis I cytokinesis;GO:0007163, establishment or maintenance of cell polarity;GO:00…	XP_029156767.1 myosin regulatory light chain 12A-like [Nylanderia fulva] 2.28e-35	-
TRINITY_DN76480_c1_g2	92.4127	1.27912	6.17487	1.71337e-08	6.59973e-07	up	-	-	-	-	-	KZR96689.1 Uncharacterized protein APZ42_008836, partial [Daphnia magna] 3.32e-08	-
TRINITY_DN57717_c4_g4	0.874983	0.0738357	3.56687	0.000975933	0.00891854	up	cd06248, M14_CP_insect, Peptidase M14 carboxypeptidase subfamily A/B-like. This family includes peptidase M14 carboxypeptidases found specifically in insects, including B-type carboxypeptidase of H. zea (CPBHz, insect gut carboxypeptidase-3) that is insensitive to potato carboxypeptidase inhibitor (PCI) in corn earworm, and midgut procarboxypeptidase A (PCPAHa, insect gut carboxypeptidase-1) from…	pfam00246, Peptidase_M14, Zinc carboxypeptidase. 3.60e-68	-	KOG2650, KOG2650, KOG2650, Zinc carboxypeptidase [Function unknown]. 5.18e-104	GO:0003674, molecular_function;GO:0003824, catalytic activity;GO:0004180, carboxypeptidase activity;GO:0004181, metallocarboxypeptidase activity;GO:0005575, cellular_component;GO:0005576, extracellular region;GO:0005615, extracellular space;GO:0006508, proteolysis;GO:0006807, nitrogen compound metabolic process;GO:0008150, biological_process;GO:0008152, metabolic process;GO:0008233, peptidase act…	TMW52562.1 hypothetical protein DOY81_002387 [Sarcophaga bullata] 5.69e-226	PREDICTED: Rhagoletis zephyria carboxypeptidase B (LOC108365158), mRNA 1.29e-66
TRINITY_DN57717_c4_g1	0.439913	0.0001	12.103	9.94365e-05	0.00135066	up	cd06402, PB1_p62, The PB1 domain is an essential part of p62 scaffold protein (alias sequestosome 1,SQSTM) involved in cell signaling, receptor internalization, and protein turnover. The PB1 domain is a modular domain mediating specific protein-protein interaction which play roles in many critical cell processes. A canonical PB1-PB1 interaction, which involves heterodimerization of two PB1 domain…	pfam16577, UBA_5, UBA domain. UBA_2 is a domain found on eukaryotic ubiquitin-interacting proteins. Sequestosome 1/p62 has recently been shown to interact with polyubiquitinated proteins through its UBA domain. This domain selectively binds K63-polyubiquitinated proteins. 2.46e-30	K14381-ko04380 Osteoclast differentiation	KOG4582, KOG4582, KOG4582, Uncharacterized conserved protein, contains ZZ-type Zn-finger [General function prediction only]. 7.68e-09	GO:0000122, negative regulation of transcription by RNA polymerase II;GO:0000323, lytic vacuole;GO:0000407, phagophore assembly site;GO:0000422, autophagy of mitochondrion;GO:0000423, mitophagy;GO:0000932, P-body;GO:0001932, regulation of protein phosphorylation;GO:0001934, positive regulation of protein phosphorylation;GO:0002931, response to ischemia;GO:0003674, molecular_function;GO:0003712, t…	XP_001153075.1 sequestosome-1 isoform X1 [Pan troglodytes] 1.44e-290	Homo sapiens sequestosome 1 (SQSTM1), transcript variant 1, mRNA 0.0
TRINITY_DN59703_c5_g1	15.429	2.63331	2.5507	0.000144524	0.00184939	up	-	-	-	-	-	-	-
TRINITY_DN61647_c0_g3	25.8397	367.609	-3.83051	1.75829e-10	1.07453e-08	down	-	-	-	-	-	VDO49887.1 unnamed protein product [Brugia timori] 9.65e-24	-
TRINITY_DN73440_c0_g1	0.437316	1.11243	-1.34697	0.00588024	0.0360569	down	-	-	K04718-ko04020 Calcium signaling pathway;ko04071 Sphingolipid signaling pathway;ko04666 Fc gamma R-mediated phagocytosis;ko04370 VEGF signaling pathway;ko00600 Sphingolipid metabolism	KOG1116, KOG1116, KOG1116, Sphingosine kinase, involved in sphingolipid metabolism [Lipid transport and metabolism, Signal transduction mechanisms]. 8.37e-34	GO:0000003, reproduction;GO:0000166, nucleotide binding;GO:0000287, magnesium ion binding;GO:0000302, response to reactive oxygen species;GO:0000323, lytic vacuole;GO:0001505, regulation of neurotransmitter levels;GO:0001516, prostaglandin biosynthetic process;GO:0001558, regulation of cell growth;GO:0001568, blood vessel development;GO:0001676, long-chain fatty acid metabolic process;GO:0001727,…	XP_013190727.1 PREDICTED: sphingosine kinase 1-like [Amyelois transitella] 2.31e-179	PREDICTED: Amyelois transitella sphingosine kinase 1-like (LOC106135083), mRNA 0.0
TRINITY_DN72756_c0_g2	0.684571	3.03844	-2.15006	2.39657e-08	8.93785e-07	down	-	-	-	-	GO:0000003, reproduction;GO:0001669, acrosomal vesicle;GO:0002064, epithelial cell development;GO:0003006, developmental process involved in reproduction;GO:0005575, cellular_component;GO:0005622, intracellular;GO:0005623, cell;GO:0005737, cytoplasm;GO:0005794, Golgi apparatus;GO:0005829, cytosol;GO:0007155, cell adhesion;GO:0007275, multicellular organism development;GO:0007276, gamete generatio…	XP_013200598.1 PREDICTED: fibronectin type-III domain-containing protein 3a [Amyelois transitella] 4.09e-48	Endotricha flammealis genome assembly, chromosome: 4 5.55e-19
TRINITY_DN53865_c0_g1	0.0110534	1.88467	-7.41368	1.07711e-06	2.63212e-05	down	-	-	-	-	-	-	-
TRINITY_DN50026_c0_g1	1.49514	0.0001	13.868	0.00437481	0.028834	up	-	-	K02128-ko00190 Oxidative phosphorylation	-	GO:0000276, mitochondrial proton-transporting ATP synthase complex, coupling factor F(o);GO:0003674, molecular_function;GO:0003824, catalytic activity;GO:0005215, transporter activity;GO:0005575, cellular_component;GO:0005622, intracellular;GO:0005623, cell;GO:0005737, cytoplasm;GO:0005739, mitochondrion;GO:0005740, mitochondrial envelope;GO:0005743, mitochondrial inner membrane;GO:0005753, mitoc…	-	-
TRINITY_DN56074_c0_g1	28.3709	8.73336	1.69981	1.5442e-05	0.000272839	up	cd05822, TLP_HIUase, HIUase (5-hydroxyisourate hydrolase) catalyzes the second step in a three-step ureide pathway in which 5-hydroxyisourate (HIU), a product of the uricase (urate oxidase) reaction, is hydrolyzed to 2-oxo-4-hydroxy-4-carboxy-5-ureidoimidazoline (OHCU). HIUase has high sequence similarity with transthyretins and is a member of the transthyretin-like protein (TLP) family. HIUase i…	pfam00576, Transthyretin, HIUase/Transthyretin family. This family includes transthyretin that is a thyroid hormone-binding protein that transports thyroxine from the bloodstream to the brain. However, most of the sequences listed in this family do not bind thyroid hormones. They are actually enzymes of the purine catabolism that catalyze the conversion of 5-hydroxyisourate (HIU) to OHCU. HIU hyd…	K07127-ko00230 Purine metabolism	KOG3006, KOG3006, KOG3006, Transthyretin and related proteins [Lipid transport and metabolism]. 5.46e-30	GO:0003674, molecular_function;GO:0003824, catalytic activity;GO:0005488, binding;GO:0005515, protein binding;GO:0005575, cellular_component;GO:0005622, intracellular;GO:0005623, cell;GO:0005737, cytoplasm;GO:0005777, peroxisome;GO:0006139, nucleobase-containing compound metabolic process;GO:0006144, purine nucleobase metabolic process;GO:0006725, cellular aromatic compound metabolic process;GO:0…	XP_013198009.1 PREDICTED: 5-hydroxyisourate hydrolase [Amyelois transitella] 3.71e-70	-
TRINITY_DN11993_c0_g1	0.0001	1.51859	-13.8904	0.00174311	0.0141448	down	-	-	-	KOG3173, KOG3173, KOG3173, Predicted Zn-finger protein [General function prediction only]. 1.07e-08	-	XP_030366855.1 AN1-type zinc finger protein 5-like [Strigops habroptila] 3.81e-16	-
TRINITY_DN63446_c0_g1	6.3254	1.69961	1.89595	0.000305723	0.00348267	up	cd05646, M20_AcylaseI_like, M20 Aminoacylase-I like subfamily. Peptidase M20 family, aminoacylase-I like (AcyI-like; acylase I; N-acyl-L-amino-acid amidohydrolase; EC 3.5.1.14) subfamily. Acylase I is involved in the hydrolysis of N-acylated or N-acetylated amino acids (except L-aspartate) and is considered as a potential target of antimicrobial agents. Porcine AcyI is also shown to deacetylate c…	pfam01546, Peptidase_M20, Peptidase family M20/M25/M40. This family includes a range of zinc metallopeptidases belonging to several families in the peptidase classification. Family M20 are Glutamate carboxypeptidases. Peptidase family M25 contains X-His dipeptidases. 2.52e-07	K14677-ko01210 2-Oxocarboxylic acid metabolism;ko01230 Biosynthesis of amino acids;ko00220 Arginine biosynthesis	KOG2275, KOG2275, KOG2275, Aminoacylase ACY1 and related metalloexopeptidases [Amino acid transport and metabolism]. 4.23e-46	GO:0003674, molecular_function;GO:0003824, catalytic activity;GO:0004046, aminoacylase activity;GO:0005488, binding;GO:0005515, protein binding;GO:0005575, cellular_component;GO:0005576, extracellular region;GO:0005615, extracellular space;GO:0005622, intracellular;GO:0005623, cell;GO:0005737, cytoplasm;GO:0005829, cytosol;GO:0006805, xenobiotic metabolic process;GO:0006807, nitrogen compound met…	XP_013193618.1 PREDICTED: aminoacylase-1-like [Amyelois transitella] 1.12e-89	-
TRINITY_DN73338_c1_g1	2.95756	6.26289	-1.08242	0.00211765	0.0164226	down	-	pfam08235, LNS2, LNS2 (Lipin/Ned1/Smp2). This domain is found in Saccharomyces cerevisiae protein SMP2, proteins with an N-terminal lipin domain (pfam04571). SMP2 (also known as PAH1) is involved in plasmid maintenance and respiration, and has been identified as a Mg2+-dependent phosphatidate phosphatase (EC:3.1.3.4) that contains a haloacid dehalogenase (HAD)-like domain. Lipin proteins are invo…	K15728-ko00564 Glycerophospholipid metabolism;ko00561 Glycerolipid metabolism	KOG2116, KOG2116, KOG2116, Protein involved in plasmid maintenance/nuclear protein involved in lipid metabolism [Cell motility, Lipid transport and metabolism]. 7.60e-33	GO:0000070, mitotic sister chromatid segregation;GO:0000122, negative regulation of transcription by RNA polymerase II;GO:0000266, mitochondrial fission;GO:0000278, mitotic cell cycle;GO:0000280, nuclear division;GO:0000819, sister chromatid segregation;GO:0001085, RNA polymerase II transcription factor binding;GO:0002009, morphogenesis of an epithelium;GO:0002119, nematode larval development;GO:…	XP_013194687.1 PREDICTED: phosphatidate phosphatase LPIN2 [Amyelois transitella] 0.0	PREDICTED: Amyelois transitella phosphatidate phosphatase LPIN2 (LOC106138175), mRNA 9.14e-23
TRINITY_DN56396_c0_g2	1.44131	0.0509806	4.82129	3.65548e-06	7.80966e-05	up	cd06558, crotonase-like, Crotonase/Enoyl-Coenzyme A (CoA) hydratase superfamily. This superfamily contains a diverse set of enzymes including enoyl-CoA hydratase, napthoate synthase, methylmalonyl-CoA decarboxylase, 3-hydoxybutyryl-CoA dehydratase, and dienoyl-CoA isomerase. Many of these play important roles in fatty acid metabolism. In addition to a conserved structural core and the formation o…	pfam00378, ECH_1, Enoyl-CoA hydratase/isomerase. This family contains a diverse set of enzymes including: enoyl-CoA hydratase, napthoate synthase, carnitate racemase, 3-hydroxybutyryl-CoA dehydratase and dodecanoyl-CoA delta-isomerase. 8.34e-79	K07511-ko00062 Fatty acid elongation;ko00650 Butanoate metabolism;ko00071 Fatty acid degradation;ko01212 Fatty acid metabolism;ko00410 beta-Alanine metabolism;ko00280 Valine, leucine and isoleucine degradation;ko00640 Propanoate metabolism;ko00627 Aminobenzoate degradation;ko00930 Caprolactam degradation;ko01200 Carbon metabolism;ko00310 Lysine degradation;ko00380 Tryptophan metabolism	KOG1680, KOG1680, KOG1680, Enoyl-CoA hydratase [Lipid transport and metabolism]. 1.39e-101	GO:0003674, molecular_function;GO:0003824, catalytic activity;GO:0004300, enoyl-CoA hydratase activity;GO:0005575, cellular_component;GO:0005622, intracellular;GO:0005623, cell;GO:0005737, cytoplasm;GO:0005739, mitochondrion;GO:0005759, mitochondrial matrix;GO:0006082, organic acid metabolic process;GO:0006629, lipid metabolic process;GO:0006631, fatty acid metabolic process;GO:0006635, fatty aci…	XP_023297706.1 enoyl-CoA hydratase, mitochondrial-like [Lucilia cuprina] 2.81e-184	PREDICTED: Lucilia sericata enoyl-CoA hydratase, mitochondrial-like (LOC119613122), mRNA 0.0
TRINITY_DN68738_c0_g1	0.598964	1.54491	-1.36698	0.00874299	0.0485141	down	sd00035, LRR_NTF, leucine-rich repeats, nuclear transport factor-like subfamily. A leucine-rich repeat (LRR) is a structural protein motif of 20-30 amino acids that is unusually rich in the hydrophobic amino acid leucine. The conserved eleven-residue sequence motif (LxxLxLxxN/CxL) within the LRRs corresponds to the beta-strand and adjacent loop regions, whereas the remaining parts of the repeats …	pfam09162, Tap-RNA_bind, Tap, RNA-binding. Members of this family adopt a structure consisting of an alpha+beta sandwich with an antiparallel beta-sheet, arranged in a 2(beta-alpha-beta) motif. They are mainly found in mRNA export factors, and mediate the sequence nonspecific nuclear export of cellular mRNAs as well as the sequence-specific export of retroviral mRNAs bearing the constitutive tran…	K14284-ko03008 Ribosome biogenesis in eukaryotes;ko03013 RNA transport;ko03015 mRNA surveillance pathway	KOG3763, KOG3763, KOG3763, mRNA export factor TAP/MEX67 [RNA processing and modification]. 2.18e-22	GO:0003674, molecular_function;GO:0003676, nucleic acid binding;GO:0003723, RNA binding;GO:0003729, mRNA binding;GO:0005488, binding;GO:0005515, protein binding;GO:0005575, cellular_component;GO:0005622, intracellular;GO:0005623, cell;GO:0005634, nucleus;GO:0005635, nuclear envelope;GO:0005643, nuclear pore;GO:0005654, nucleoplasm;GO:0005730, nucleolus;GO:0005737, cytoplasm;GO:0005829, cytosol;GO…	XP_013192505.1 PREDICTED: nuclear RNA export factor 1 [Amyelois transitella] 4.13e-197	PREDICTED: Amyelois transitella nuclear RNA export factor 1 (LOC106136487), mRNA 0.0
TRINITY_DN51112_c0_g2	0.607223	0.032044	4.2441	0.00036637	0.0040394	up	-	pfam03345, DDOST_48kD, Oligosaccharyltransferase 48 kDa subunit beta. Members of this family are involved in asparagine-linked protein glycosylation. In particular, dolichyl-diphosphooligosaccharide-protein glycosyltransferase (DDOST), also known as oligosaccharyltransferase EC:2.4.1.119, transfers the high-mannose sugar GlcNAc(2)-Man(9)-Glc(3) from a dolichol-linked donor to an asparagine accept…	K12670-ko00513 Various types of N-glycan biosynthesis;ko00510 N-Glycan biosynthesis;ko04141 Protein processing in endoplasmic reticulum	KOG2754, KOG2754, KOG2754, Oligosaccharyltransferase, beta subunit [Posttranslational modification, protein turnover, chaperones]. 0.0	GO:0000323, lytic vacuole;GO:0001775, cell activation;GO:0002252, immune effector process;GO:0002263, cell activation involved in immune response;GO:0002274, myeloid leukocyte activation;GO:0002275, myeloid cell activation involved in immune response;GO:0002283, neutrophil activation involved in immune response;GO:0002366, leukocyte activation involved in immune response;GO:0002376, immune system…	XP_037815276.1 dolichyl-diphosphooligosaccharide--protein glycosyltransferase 48 kDa subunit [Lucilia sericata] 4.58e-293	-
TRINITY_DN70265_c0_g1	40.74	17.1967	1.24432	0.00109133	0.00977415	up	-	-	-	KOG0528, KOG0528, KOG0528, HMG-box transcription factor SOX5 [Transcription]. 3.11e-06	GO:0000228, nuclear chromosome;GO:0000785, chromatin;GO:0000790, nuclear chromatin;GO:0003674, molecular_function;GO:0005488, binding;GO:0005515, protein binding;GO:0005575, cellular_component;GO:0005622, intracellular;GO:0005623, cell;GO:0005634, nucleus;GO:0005694, chromosome;GO:0006810, transport;GO:0007034, vacuolar transport;GO:0007041, lysosomal transport;GO:0008150, biological_process;GO:0…	XP_026754125.1 HMG box-containing protein 4 isoform X2 [Galleria mellonella] 1.62e-105	PREDICTED: Amyelois transitella HMG box-containing protein 4-like (LOC106130053), mRNA 2.65e-125
TRINITY_DN70265_c0_g3	26.9436	10.0166	1.42755	0.000207519	0.00252369	up	-	-	-	-	GO:0000228, nuclear chromosome;GO:0000785, chromatin;GO:0000790, nuclear chromatin;GO:0003674, molecular_function;GO:0005488, binding;GO:0005515, protein binding;GO:0005575, cellular_component;GO:0005622, intracellular;GO:0005623, cell;GO:0005634, nucleus;GO:0005694, chromosome;GO:0006810, transport;GO:0007034, vacuolar transport;GO:0007041, lysosomal transport;GO:0008150, biological_process;GO:0…	XP_013184256.1 PREDICTED: FACT complex subunit SSRP1-like [Amyelois transitella] 2.44e-21	-
TRINITY_DN70265_c0_g2	22.677	10.0366	1.17595	0.00243027	0.0182884	up	-	-	-	-	GO:0000228, nuclear chromosome;GO:0000785, chromatin;GO:0000790, nuclear chromatin;GO:0003674, molecular_function;GO:0005488, binding;GO:0005515, protein binding;GO:0005575, cellular_component;GO:0005622, intracellular;GO:0005623, cell;GO:0005634, nucleus;GO:0005694, chromosome;GO:0006810, transport;GO:0007034, vacuolar transport;GO:0007041, lysosomal transport;GO:0008150, biological_process;GO:0…	XP_028169802.1 HMG box-containing protein 4 [Ostrinia furnacalis] 1.60e-08	PREDICTED: Amyelois transitella HMG box-containing protein 4-like (LOC106130053), mRNA 1.13e-33
TRINITY_DN76544_c4_g1	0.0658808	0.845613	-3.68207	7.32086e-09	3.10258e-07	down	cd11265, Sema_5C, The Sema domain, a protein interacting module, of semaphorin 5C (sema5C). In Drosophila, Sema5C was identified as an early development gene, which is expressed in stage 2 embryos with a striped pattern emerging at later stages. Sema5c may play a role in odor-guided behavior and in tumorigenesis. Sema5C belongs to class 5 semaphorin family of proteins, which are transmembrane gly…	pfam01403, Sema, Sema domain. The Sema domain occurs in semaphorins, which are a large family of secreted and transmembrane proteins, some of which function as repellent signals during axon guidance. Sema domains also occur in the hepatocyte growth factor receptor and plexin-A3. 4.43e-47	K06841-ko04360 Axon guidance	KOG3611, KOG3611, KOG3611, Semaphorins [Signal transduction mechanisms]. 1.65e-67	GO:0000902, cell morphogenesis;GO:0000904, cell morphogenesis involved in differentiation;GO:0001525, angiogenesis;GO:0001558, regulation of cell growth;GO:0001568, blood vessel development;GO:0001569, branching involved in blood vessel morphogenesis;GO:0001700, embryonic development via the syncytial blastoderm;GO:0001763, morphogenesis of a branching structure;GO:0001935, endothelial cell proli…	XP_013186259.1 PREDICTED: semaphorin-5B-like [Amyelois transitella] 0.0	PREDICTED: Spodoptera frugiperda semaphorin-5A-like (LOC118277892), mRNA 4.38e-91
TRINITY_DN76568_c5_g2	0.189708	1.3712	-2.85359	6.60256e-06	0.000131841	down	-	-	-	-	-	-	-
TRINITY_DN76568_c5_g1	0.533538	1.98404	-1.89478	2.75737e-07	7.90097e-06	down	-	-	-	-	-	-	PREDICTED: Amyelois transitella glutamate synthase [NADH], amyloplastic (LOC106143528), mRNA 1.09e-44
TRINITY_DN38512_c0_g1	1.39034	0.0001	13.7632	0.00863045	0.0480215	up	-	pfam11034, Grg1, Glucose-repressible protein Grg1. This fungal protein increases during glucose deprivation. Its function is unknown. 1.00e-14	-	-	GO:0000003, reproduction;GO:0000278, mitotic cell cycle;GO:0000281, mitotic cytokinesis;GO:0000282, cellular bud site selection;GO:0000746, conjugation;GO:0000747, conjugation with cellular fusion;GO:0000755, cytogamy;GO:0000910, cytokinesis;GO:0003674, molecular_function;GO:0003824, catalytic activity;GO:0003924, GTPase activity;GO:0005575, cellular_component;GO:0005622, intracellular;GO:0005623…	-	-
TRINITY_DN69939_c0_g2	62.4745	21.3024	1.55226	0.00108647	0.00974018	up	-	pfam01607, CBM_14, Chitin binding Peritrophin-A domain. This domain is called the Peritrophin-A domain and is found in chitin binding proteins particularly peritrophic matrix proteins of insects and animal chitinases. Copies of the domain are also found in some baculoviruses. Relevant references that describe proteins with this domain include. It is an extracellular domain that contains six conse…	-	-	GO:0000003, reproduction;GO:0000278, mitotic cell cycle;GO:0000281, mitotic cytokinesis;GO:0000910, cytokinesis;GO:0003006, developmental process involved in reproduction;GO:0003674, molecular_function;GO:0005488, binding;GO:0005575, cellular_component;GO:0005576, extracellular region;GO:0005615, extracellular space;GO:0005623, cell;GO:0007049, cell cycle;GO:0007275, multicellular organism develo…	XP_013183332.1 PREDICTED: uncharacterized protein LOC106129346 [Amyelois transitella] 1.64e-165	PREDICTED: Amyelois transitella uncharacterized LOC106129346 (LOC106129346), mRNA 0.0
TRINITY_DN63138_c0_g3	24.3542	8.26552	1.55899	0.0029128	0.021107	up	-	pfam06585, JHBP, Haemolymph juvenile hormone binding protein (JHBP). This family consists of several insect-specific haemolymph juvenile hormone binding proteins (JHBP). Juvenile hormone regulates embryogenesis, maintains the status quo of larval development and stimulates reproductive maturation in the adult insect. JH is transported from the sites of its synthesis to target tissues by a haemoly…	-	-	-	XP_026748182.1 circadian clock-controlled protein-like [Galleria mellonella] 1.33e-33	-
TRINITY_DN64804_c0_g1	2.24323	0.662683	1.75918	0.000370409	0.00407198	up	-	pfam07885, Ion_trans_2, Ion channel. This family includes the two membrane helix type ion channels found in bacteria. 3.68e-09	-	KOG1418, KOG1418, KOG1418, Tandem pore domain K+ channel [Inorganic ion transport and metabolism]. 1.70e-08	GO:0003674, molecular_function;GO:0005215, transporter activity;GO:0005216, ion channel activity;GO:0005261, cation channel activity;GO:0005267, potassium channel activity;GO:0005575, cellular_component;GO:0005623, cell;GO:0005886, plasma membrane;GO:0005887, integral component of plasma membrane;GO:0006810, transport;GO:0006811, ion transport;GO:0006812, cation transport;GO:0006813, potassium io…	XP_012547078.1 potassium channel subfamily K member 18 isoform X2 [Bombyx mori] 4.03e-247	PREDICTED: Maniola hyperantus uncharacterized LOC117993747 (LOC117993747), mRNA 1.12e-117
TRINITY_DN72057_c1_g1	7.13568	2.22296	1.68257	0.00382179	0.0259416	up	-	-	-	-	-	XP_013199507.1 PREDICTED: uncharacterized protein LOC106142331 [Amyelois transitella] 6.88e-35	-
TRINITY_DN56850_c2_g2	3.63508	0.164271	4.46784	0.00380167	0.0258434	up	-	-	-	-	-	BAC85219.1 unnamed protein product [Homo sapiens] 3.16e-43	Homo sapiens chromosome unknown clone VMRC59-144E01, complete sequence 1.53e-55
TRINITY_DN55187_c0_g1	1.56259	10.9005	-2.80238	0.00239139	0.0180631	down	-	-	-	-	-	XP_013197318.1 PREDICTED: nose resistant to fluoxetine protein 6-like [Amyelois transitella] 5.59e-93	-
TRINITY_DN113400_c0_g1	0.828037	0.0001	13.0155	0.00468233	0.0302844	up	cd01663, Cyt_c_Oxidase_I, Cytochrome C oxidase subunit I. Cytochrome c oxidase (CcO), the terminal oxidase in the respiratory chains of eukaryotes and most bacteria, is a multi-chain transmembrane protein located in the inner membrane of mitochondria and the cell membrane of prokaryotes. It catalyzes the reduction of O2 and simultaneously pumps protons across the membrane. The number of subunits …	pfam00115, COX1, Cytochrome C and Quinol oxidase polypeptide I. 4.90e-16	K02256-ko04260 Cardiac muscle contraction;ko00190 Oxidative phosphorylation	-	GO:0003674, molecular_function;GO:0003824, catalytic activity;GO:0004129, cytochrome-c oxidase activity;GO:0005215, transporter activity;GO:0005575, cellular_component;GO:0005622, intracellular;GO:0005623, cell;GO:0005737, cytoplasm;GO:0005739, mitochondrion;GO:0005740, mitochondrial envelope;GO:0005743, mitochondrial inner membrane;GO:0005746, mitochondrial respiratory chain;GO:0005750, mitochon…	YP_009912335.1 cytochrome c oxidase subunit I [Cyclograpsus intermedius] 5.99e-76	Eriocheir sinensis mitochondrion, complete genome 0.0
TRINITY_DN72518_c0_g2	0.0935648	0.647358	-2.79053	0.00802412	0.0456538	down	-	pfam04937, DUF659, Protein of unknown function (DUF 659). Transposase-like protein with no known function. 2.26e-26	-	KOG1121, KOG1121, KOG1121, Tam3-transposase (Ac family) [Replication, recombination and repair]. 3.49e-07	-	XP_035447700.1 uncharacterized protein LOC118274341 [Spodoptera frugiperda] 3.72e-92	Helicoverpa zea clone Hz_Scaffold_200 SNP Hz6_200 genomic sequence 2.52e-40
TRINITY_DN71700_c1_g1	16.9478	4.49539	1.91458	0.000394408	0.00428487	up	-	-	-	-	-	-	-
TRINITY_DN62316_c2_g2	0.900927	4.13866	-2.19968	0.000531204	0.00546566	down	-	-	-	-	-	-	-
TRINITY_DN71001_c0_g1	1.00961	2.45693	-1.28307	9.08473e-05	0.00125176	down	-	pfam08441, Integrin_alpha2, Integrin alpha. This domain is found in integrin alpha and integrin alpha precursors to the C-terminus of a number of pfam01839 repeats and to the N-terminus of the pfam00357 cytoplasmic region. This region is composed of three immunoglobulin-like domains. 5.39e-51	K06583-ko04512 ECM-receptor interaction;ko04151 PI3K-Akt signaling pathway;ko04510 Focal adhesion;ko04810 Regulation of actin cytoskeleton	KOG3637, KOG3637, KOG3637, Vitronectin receptor, alpha subunit [Extracellular structures]. 2.78e-07	GO:0000003, reproduction;GO:0000902, cell morphogenesis;GO:0000904, cell morphogenesis involved in differentiation;GO:0001568, blood vessel development;GO:0001655, urogenital system development;GO:0001667, ameboidal-type cell migration;GO:0001704, formation of primary germ layer;GO:0001706, endoderm formation;GO:0001707, mesoderm formation;GO:0001764, neuron migration;GO:0001822, kidney developme…	XP_013197904.1 PREDICTED: integrin alpha-PS1-like [Amyelois transitella] 0.0	PREDICTED: Amyelois transitella integrin alpha-PS1-like (LOC106140811), mRNA 0.0
TRINITY_DN74971_c1_g2	0.763032	3.40059	-2.15597	1.61866e-05	0.000284062	down	-	-	-	-	GO:0000902, cell morphogenesis;GO:0000904, cell morphogenesis involved in differentiation;GO:0000981, RNA polymerase II transcription factor activity, sequence-specific DNA binding;GO:0001067, regulatory region nucleic acid binding;GO:0001101, response to acid chemical;GO:0001228, transcriptional activator activity, RNA polymerase II transcription regulatory region sequence-specific DNA binding;G…	XP_022826034.1 homeotic protein labial-like [Spodoptera litura] 1.30e-164	PREDICTED: Amyelois transitella uncharacterized LOC106138781 (LOC106138781), mRNA 0.0
TRINITY_DN74971_c1_g3	0.240228	3.86249	-4.00706	0.000477424	0.00501015	down	-	-	-	-	-	-	-
TRINITY_DN76093_c3_g1	12.2709	5.10101	1.26638	0.00635771	0.0382873	up	cd15136, 7tmA_Glyco_hormone_R, glycoprotein hormone receptors, member of the class A family of seven-transmembrane G protein-coupled receptors. The glycoprotein hormone receptors (GPHRs) are seven transmembrane domain receptors with a very large extracellular N-terminal domain containing many leucine-rich repeats responsible for hormone recognition and binding. The glycoprotein hormone family inc…	-	K04249-ko04923 Regulation of lipolysis in adipocyte;ko04024 cAMP signaling pathway;ko04080 Neuroactive ligand-receptor interaction;ko04918 Thyroid hormone synthesis	KOG2087, KOG2087, KOG2087, Glycoprotein hormone receptor [Signal transduction mechanisms]. 1.43e-74	GO:0000003, reproduction;GO:0000323, lytic vacuole;GO:0001505, regulation of neurotransmitter levels;GO:0001541, ovarian follicle development;GO:0001545, primary ovarian follicle growth;GO:0001653, peptide receptor activity;GO:0001775, cell activation;GO:0001932, regulation of protein phosphorylation;GO:0001934, positive regulation of protein phosphorylation;GO:0002064, epithelial cell developmen…	XP_013200767.1 PREDICTED: follicle-stimulating hormone receptor-like [Amyelois transitella] 0.0	PREDICTED: Amyelois transitella follicle-stimulating hormone receptor-like (LOC106143265), mRNA 0.0
TRINITY_DN14852_c0_g1	10.8336	1.03965	3.38135	7.32552e-08	2.40841e-06	up	-	pfam01907, Ribosomal_L37e, Ribosomal protein L37e. This family includes ribosomal protein L37 from eukaryotes and archaebacteria. The family contains many conserved cysteines and histidines suggesting that this protein may bind to zinc. 6.52e-27	K02922-ko03010 Ribosome	KOG3475, KOG3475, KOG3475, 60S ribosomal protein L37 [Translation, ribosomal structure and biogenesis]. 7.00e-41	GO:0000184, nuclear-transcribed mRNA catabolic process, nonsense-mediated decay;GO:0000956, nuclear-transcribed mRNA catabolic process;GO:0003674, molecular_function;GO:0003676, nucleic acid binding;GO:0003723, RNA binding;GO:0003735, structural constituent of ribosome;GO:0005198, structural molecule activity;GO:0005488, binding;GO:0005515, protein binding;GO:0005575, cellular_component;GO:000562…	TMW48464.1 hypothetical protein DOY81_006461, partial [Sarcophaga bullata] 7.51e-59	PREDICTED: Drosophila eugracilis probable 60S ribosomal protein L37-A (LOC108110056), mRNA 1.73e-50
TRINITY_DN61394_c3_g3	257.538	86.6212	1.57199	0.00245852	0.0184513	up	-	-	K05768-ko04810 Regulation of actin cytoskeleton;ko04666 Fc gamma R-mediated phagocytosis	KOG0443, KOG0443, KOG0443, Actin regulatory proteins (gelsolin/villin family) [Cytoskeleton]. 8.82e-07	GO:0003674, molecular_function;GO:0003779, actin binding;GO:0005488, binding;GO:0005515, protein binding;GO:0005575, cellular_component;GO:0005576, extracellular region;GO:0005622, intracellular;GO:0005623, cell;GO:0005737, cytoplasm;GO:0005829, cytosol;GO:0005856, cytoskeleton;GO:0005884, actin filament;GO:0006996, organelle organization;GO:0007010, cytoskeleton organization;GO:0007015, actin fi…	XP_013196391.1 PREDICTED: gelsolin-like [Amyelois transitella] 8.80e-29	-
TRINITY_DN73819_c0_g2	0.219229	0.597055	-1.44542	0.00114966	0.0101961	down	-	-	K05631-ko04015 Rap1 signaling pathway;ko04530 Tight junction	KOG3209, KOG3209, KOG3209, WW domain-containing protein [General function prediction only]. 1.73e-15	GO:0001655, urogenital system development;GO:0001664, G-protein coupled receptor binding;GO:0001822, kidney development;GO:0001932, regulation of protein phosphorylation;GO:0001934, positive regulation of protein phosphorylation;GO:0001941, postsynaptic membrane organization;GO:0002064, epithelial cell development;GO:0002090, regulation of receptor internalization;GO:0002092, positive regulation …	KPJ02314.1 Membrane-associated guanylate kinase, WW and PDZ domain-containing protein 2 [Papilio xuthus] 0.0	PREDICTED: Amyelois transitella uncharacterized LOC106143473 (LOC106143473), partial mRNA 0.0
TRINITY_DN56143_c0_g1	202.623	17.966	3.49546	9.02992e-17	2.90572e-14	up	-	-	-	-	-	-	-
TRINITY_DN54109_c0_g1	1.44493	84.2297	-5.86526	8.57615e-21	6.63502e-18	down	-	-	-	-	-	-	-
TRINITY_DN36460_c0_g1	0.0001	1.25994	-13.6211	0.00635357	0.0382687	down	-	pfam02045, CBFB_NFYA, CCAAT-binding transcription factor (CBF-B/NF-YA) subunit B. 4.65e-12	-	KOG1561, KOG1561, KOG1561, CCAAT-binding factor, subunit B (HAP2) [Transcription]. 1.05e-06	GO:0000429, carbon catabolite regulation of transcription from RNA polymerase II promoter;GO:0000436, carbon catabolite activation of transcription from RNA polymerase II promoter;GO:0000976, transcription regulatory region sequence-specific DNA binding;GO:0000977, RNA polymerase II regulatory region sequence-specific DNA binding;GO:0000978, RNA polymerase II proximal promoter sequence-specific D…	XP_013173564.1 PREDICTED: nuclear transcription factor Y subunit A-8-like [Papilio xuthus] 2.58e-18	-
TRINITY_DN29689_c0_g1	0.0001	2.40695	-14.5549	8.12377e-12	6.79506e-10	down	cd01911, proteasome_alpha, proteasome alpha subunit. The 20S proteasome, multisubunit proteolytic complex, is the central enzyme of nonlysosomal protein degradation in both the cytosol and nucleus. It is composed of 28 subunits arranged as four homoheptameric rings that stack on top of one another forming an elongated alpha-beta-beta-alpha cylinder with a central cavity. The proteasome alpha and …	pfam00227, Proteasome, Proteasome subunit. The proteasome is a multisubunit structure that degrades proteins. Protein degradation is an essential component of regulation because proteins can become misfolded, damaged, or unnecessary. Proteasomes and their homologs vary greatly in complexity: from HslV (heat shock locus v), which is encoded by 1 gene in bacteria, to the eukaryotic 20S proteasome, …	K02730-ko03050 Proteasome	KOG0182, KOG0182, KOG0182, 20S proteasome, regulatory subunit alpha type PSMA6/SCL1 [Posttranslational modification, protein turnover, chaperones]. 2.83e-27	-	XP_013161450.1 PREDICTED: proteasome subunit alpha type-7-like [Papilio xuthus] 2.81e-49	-
TRINITY_DN74605_c0_g1	0.314423	1.27165	-2.01593	0.00138172	0.0117967	down	cd14722, bZIP_ATF3, Basic leucine zipper (bZIP) domain of Activating Transcription Factor-3 (ATF-3) and similar proteins: a DNA-binding and dimerization domain. ATF-3 is a Basic leucine zipper (bZIP) transcription factor that is induced by various stress signals such as cytokines, genetoxic agents, or physiological stresses. It is implicated in cancer and host defense against pathogens. It negati…	-	-	-	GO:0000122, negative regulation of transcription by RNA polymerase II;GO:0000976, transcription regulatory region sequence-specific DNA binding;GO:0000977, RNA polymerase II regulatory region sequence-specific DNA binding;GO:0000978, RNA polymerase II proximal promoter sequence-specific DNA binding;GO:0000981, RNA polymerase II transcription factor activity, sequence-specific DNA binding;GO:00009…	XP_013194531.1 PREDICTED: proto-oncogene c-Fos [Amyelois transitella] 1.32e-200	PREDICTED: Amyelois transitella proto-oncogene c-Fos (LOC106138060), mRNA 0.0
TRINITY_DN75693_c2_g3	0.13728	0.829134	-2.59449	1.25726e-06	3.02558e-05	down	-	-	K20225-ko04013 MAPK signaling pathway - fly	-	-	XP_013186210.1 PREDICTED: protein capicua homolog [Amyelois transitella] 9.82e-220	PREDICTED: Spodoptera litura putative transcription factor capicua (LOC111348666), transcript variant X6, mRNA 3.10e-125
TRINITY_DN75693_c2_g2	0.187872	1.12384	-2.58061	0.000427726	0.0045798	down	-	-	K20225-ko04013 MAPK signaling pathway - fly	-	-	XP_013186210.1 PREDICTED: protein capicua homolog [Amyelois transitella] 1.58e-163	-
TRINITY_DN75693_c2_g1	0.193742	1.51166	-2.96393	7.20376e-05	0.00102763	down	cd01388, SOX-TCF_HMG-box, SOX-TCF_HMG-box, class I member of the HMG-box superfamily of DNA-binding proteins. These proteins contain a single HMG box, and bind the minor groove of DNA in a highly sequence-specific manner. Members include SRY and its homologs in insects and vertebrates, and transcription factor-like proteins, TCF-1, -3, -4, and LEF-1. They appear to bind the minor groove of the A/…	pfam00505, HMG_box, HMG (high mobility group) box. 7.76e-07	K20225-ko04013 MAPK signaling pathway - fly	KOG2746, KOG2746, KOG2746, HMG-box transcription factor Capicua and related proteins [Transcription]. 1.10e-31	-	XP_013186210.1 PREDICTED: protein capicua homolog [Amyelois transitella] 1.27e-140	PREDICTED: Bicyclus anynana uncharacterized LOC112046310 (LOC112046310), transcript variant X3, mRNA 3.38e-120
TRINITY_DN55545_c0_g1	3.51337	13.4111	-1.9325	1.36302e-05	0.000246577	down	-	pfam04083, Abhydro_lipase, Partial alpha/beta-hydrolase lipase region. This family corresponds to a N-terminal part of an alpha/beta hydrolase domain. 9.44e-16	K01052-ko00100 Steroid biosynthesis;ko04142 Lysosome	KOG2624, KOG2624, KOG2624, Triglyceride lipase-cholesterol esterase [Lipid transport and metabolism]. 1.75e-101	-	XP_013185244.1 PREDICTED: lipase 3-like [Amyelois transitella] 1.07e-201	-
TRINITY_DN62902_c0_g3	0.101054	0.464647	-2.20101	0.00135061	0.0115889	down	cd16870, ARID_JARD2, ARID/BRIGHT DNA binding domain of Jumonji/ARID domain-containing protein 2 (JARID2) and similar proteins. JARID2, also called protein Jumonji, is a DNA-binding protein that contains both the Jumonji C (JmjC) domain and AT-rich DNA-interacting domain (ARID, also known as BRIGHT). It is an interacting component of Polycomb repressive complex-2 (PRC2) that catalyzes methylation …	pfam02373, JmjC, JmjC domain, hydroxylase. The JmjC domain belongs to the Cupin superfamily. JmjC-domain proteins may be protein hydroxylases that catalyze a novel histone modification. This is confirmed to be a hydroxylase: the human JmjC protein named Tyw5p unexpectedly acts in the biosynthesis of a hypermodified nucleoside, hydroxy-wybutosine, in tRNA-Phe by catalyzing hydroxylation. 2.22e-15	K11478-ko04550 Signaling pathways regulating pluripotency of stem cells	KOG1246, KOG1246, KOG1246, DNA-binding protein jumonji/RBP2/SMCY, contains JmjC domain [General function prediction only]. 5.12e-40	GO:0000122, negative regulation of transcription by RNA polymerase II;GO:0000228, nuclear chromosome;GO:0000785, chromatin;GO:0000790, nuclear chromatin;GO:0000791, euchromatin;GO:0000976, transcription regulatory region sequence-specific DNA binding;GO:0000977, RNA polymerase II regulatory region sequence-specific DNA binding;GO:0000981, RNA polymerase II transcription factor activity, sequence-…	XP_013199475.1 PREDICTED: protein Jumonji [Amyelois transitella] 0.0	PREDICTED: Plutella xylostella protein Jumonji (LOC105397904), mRNA 1.13e-27
TRINITY_DN64579_c1_g3	17.7002	4.2261	2.06637	0.000153431	0.00194528	up	-	pfam03690, UPF0160, Uncharacterized protein family (UPF0160). This family of proteins contains a large number of metal binding residues. The patterns are suggestive of a phosphoesterase function. The conserved DHH motif may mean this family is related to pfam01368. 6.90e-74	-	KOG2948, KOG2948, KOG2948, Predicted metal-binding protein [General function prediction only]. 5.95e-77	GO:0005575, cellular_component;GO:0005622, intracellular;GO:0005623, cell;GO:0005634, nucleus;GO:0005654, nucleoplasm;GO:0005737, cytoplasm;GO:0005739, mitochondrion;GO:0007610, behavior;GO:0007626, locomotory behavior;GO:0008150, biological_process;GO:0031974, membrane-enclosed lumen;GO:0031981, nuclear lumen;GO:0035640, exploration behavior;GO:0035641, locomotory exploration behavior;GO:0043226…	XP_013189939.1 PREDICTED: UPF0160 protein MYG1, mitochondrial isoform X2 [Amyelois transitella] 8.79e-139	Noctua pronuba genome assembly, chromosome: 4 4.99e-31
TRINITY_DN74150_c0_g1	0.494148	1.98078	-2.00305	0.00213258	0.0165095	down	cd03263, ABC_subfamily_A, ATP-binding cassette domain of the lipid transporters, subfamily A. The ABCA subfamily mediates the transport of a variety of lipid compounds. Mutations of members of ABCA subfamily are associated with human genetic diseases, such as, familial high-density lipoprotein (HDL) deficiency, neonatal surfactant deficiency, degenerative retinopathies, and congenital keratinizat…	pfam00005, ABC_tran, ABC transporter. ABC transporters for a large family of proteins responsible for translocation of a variety of compounds across biological membranes. ABC transporters are the largest family of proteins in many completely sequenced bacteria. ABC transporters are composed of two copies of this domain and two copies of a transmembrane domain pfam00664. These four domains may bel…	K05643-ko02010 ABC transporters	KOG0059, KOG0059, KOG0059, Lipid exporter ABCA1 and related proteins, ABC superfamily [Lipid transport and metabolism, General function prediction only]. 1.05e-20	-	XP_013196218.1 PREDICTED: ATP-binding cassette sub-family A member 3-like [Amyelois transitella] 9.21e-144	-
TRINITY_DN10537_c0_g1	10.728	0.657733	4.02773	2.92127e-06	6.41445e-05	up	-	-	-	-	-	XP_037816601.1 uncharacterized protein LOC119606989 [Lucilia sericata] 3.08e-42	-
TRINITY_DN71081_c0_g3	52.3911	24.5894	1.09129	0.00567876	0.0350877	up	cd19600, serpin11-like_insects, insect serpins similar to Bombyx mori Serpin-11. Serpins in insects function within development, wound healing and immunity. The specific function of Bombyx mori serpin-11 (SPN19) is unknown. Insect serpins from sawfly, mealworm, riceborer, moth, silkworm, bollworm are included in this subfamily. SERine Proteinase INhibitors (serpins) exhibit conformational polymor…	pfam00079, Serpin, Serpin (serine protease inhibitor). Structure is a multi-domain fold containing a bundle of helices and a beta sandwich. 2.52e-10	-	-	-	XP_013186011.1 PREDICTED: uncharacterized protein LOC106131445 [Amyelois transitella] 2.55e-59	-
TRINITY_DN71081_c0_g4	3.61561	0.850389	2.08804	0.00340112	0.0237647	up	-	-	-	-	-	-	-
TRINITY_DN55559_c0_g1	4.73785	0.532754	3.15269	7.29096e-05	0.00103885	up	-	-	-	-	-	XP_013190484.1 PREDICTED: ice-structuring glycoprotein-like [Amyelois transitella] 3.70e-12	-
TRINITY_DN61538_c2_g2	24.1917	0.59522	5.34495	2.07697e-06	4.74091e-05	up	-	-	-	-	-	CDW61111.1 hypothetical protein TTRE_0000953901 [Trichuris trichiura] 2.20e-25	-
TRINITY_DN31486_c0_g1	0.0001	0.499647	-12.2867	0.000113327	0.00150944	down	-	-	-	-	-	-	-
TRINITY_DN61423_c1_g2	0.036675	12.1951	-8.37729	2.14369e-07	6.30784e-06	down	cd19579, serpin1K-like, Manduca sexta Serpin 1K and similar proteins. Serpin 1K is a chymotrypsin inhibitor and is 1 of 12 serpins found in the hemolymph of the hornworm moth Manduca sexta. Serpins may be involved in the immune response in insect hemolymph. All of these serpins are encoded by the same gene, and the message for each is produced by alternative splicing of the final exon. This exon …	-	-	-	-	XP_031769436.1 antichymotrypsin-2-like, partial [Galleria mellonella] 3.91e-17	-
TRINITY_DN63296_c2_g4	56.3925	18.2211	1.62989	0.000268954	0.00312851	up	-	pfam01873, eIF-5_eIF-2B, Domain found in IF2B/IF5. This family includes the N-terminus of eIF-5, and the C-terminus of eIF-2 beta. This region corresponds to the whole of the archaebacterial eIF-2 beta homolog. The region contains a putative zinc binding C4 finger. 4.42e-37	K03238-ko03013 RNA transport	KOG2768, KOG2768, KOG2768, Translation initiation factor 2, beta subunit (eIF-2beta) [Translation, ribosomal structure and biogenesis]. 5.59e-84	GO:0000003, reproduction;GO:0000122, negative regulation of transcription by RNA polymerase II;GO:0000902, cell morphogenesis;GO:0000904, cell morphogenesis involved in differentiation;GO:0001701, in utero embryonic development;GO:0001731, formation of translation preinitiation complex;GO:0002176, male germ cell proliferation;GO:0002181, cytoplasmic translation;GO:0002183, cytoplasmic translation…	XP_013183872.1 PREDICTED: eukaryotic translation initiation factor 2 subunit 2 [Amyelois transitella] 4.23e-187	PREDICTED: Amyelois transitella eukaryotic translation initiation factor 2 subunit 2 (LOC106129754), mRNA 0.0
TRINITY_DN110988_c0_g1	0.0001	1.88845	-14.2049	1.10519e-09	5.70836e-08	down	-	-	K03144-ko03420 Nucleotide excision repair;ko03022 Basal transcription factors	-	-	-	-
TRINITY_DN19585_c0_g1	0.0461648	1.10147	-4.57649	7.49109e-05	0.00106278	down	cd02585, HAD_PMM, phosphomannomutase, similar to human PMM1 and PMM2, Saccharomyces Sec53p, and Arabidopsis thaliana PMM. PMM catalyzes the interconversion of mannose-6-phosphate (M6P) to mannose-1-phosphate (M1P); the conversion of M6P to M1P is an essential step in mannose activation and the biosynthesis of glycoconjugates in all eukaryotes. M1P is the substrate for the synthesis of GDP-mannose…	pfam03332, PMM, Eukaryotic phosphomannomutase. This enzyme EC:5.4.2.8 is involved in the synthesis of the GDP-mannose and dolichol-phosphate-mannose required for a number of critical mannosyl transfer reactions. 6.25e-77	K17497-ko00051 Fructose and mannose metabolism;ko00520 Amino sugar and nucleotide sugar metabolism	KOG3189, KOG3189, KOG3189, Phosphomannomutase [Lipid transport and metabolism]. 4.69e-90	GO:0003674, molecular_function;GO:0003824, catalytic activity;GO:0004615, phosphomannomutase activity;GO:0005575, cellular_component;GO:0005576, extracellular region;GO:0005622, intracellular;GO:0005623, cell;GO:0005737, cytoplasm;GO:0005829, cytosol;GO:0005975, carbohydrate metabolic process;GO:0005996, monosaccharide metabolic process;GO:0006013, mannose metabolic process;GO:0006464, cellular p…	XP_029166599.1 phosphomannomutase-like [Nylanderia fulva] 2.55e-100	-
TRINITY_DN64013_c0_g2	0.283274	0.720933	-1.34767	0.00552309	0.0343653	down	-	-	-	-	-	-	-
TRINITY_DN53512_c0_g2	1.68193	0.07858	4.41981	0.000183718	0.00227843	up	-	pfam05873, Mt_ATP-synt_D, ATP synthase D chain, mitochondrial (ATP5H). This family consists of several ATP synthase D chain, mitochondrial (ATP5H) proteins. Subunit d has no extensive hydrophobic sequences, and is not apparently related to any subunit described in the simpler ATP synthases in bacteria and chloroplasts. 1.74e-66	K02138-ko00190 Oxidative phosphorylation	KOG3366, KOG3366, KOG3366, Mitochondrial F1F0-ATP synthase, subunit d/ATP7 [Energy production and conversion]. 1.19e-44	GO:0000274, mitochondrial proton-transporting ATP synthase, stator stalk;GO:0000276, mitochondrial proton-transporting ATP synthase complex, coupling factor F(o);GO:0001932, regulation of protein phosphorylation;GO:0001933, negative regulation of protein phosphorylation;GO:0003674, molecular_function;GO:0005215, transporter activity;GO:0005575, cellular_component;GO:0005622, intracellular;GO:0005…	XP_013100056.1 PREDICTED: ATP synthase subunit d, mitochondrial [Stomoxys calcitrans] 2.66e-109	-
TRINITY_DN56908_c0_g3	0.0001	2.24423	-14.4539	1.54981e-16	4.69617e-14	down	cd18025, DEXHc_DDX60, DEXH-box helicase domain of DEAD box protein 60. DEAD box protein 60 (DDX60) is an IFN-inducible cytoplasmic helicase that plays a role in RIG-I-mediated type I interferon (IFN) nuclease-mediated viral RNA degradation. DDX60 belongs to the type II DEAD box helicase superfamily, a diverse family of proteins involved in ATP-dependent RNA or DNA unwinding. This domain contains …	-	-	KOG0949, KOG0949, KOG0949, Predicted helicase, DEAD-box superfamily [General function prediction only]. 0.0	GO:0000724, double-strand break repair via homologous recombination;GO:0000725, recombinational repair;GO:0003674, molecular_function;GO:0003676, nucleic acid binding;GO:0003677, DNA binding;GO:0003678, DNA helicase activity;GO:0003824, catalytic activity;GO:0004003, ATP-dependent DNA helicase activity;GO:0004386, helicase activity;GO:0005488, binding;GO:0005575, cellular_component;GO:0005622, in…	XP_013163542.1 PREDICTED: uncharacterized helicase C694.02-like [Papilio xuthus] 0.0	-
TRINITY_DN57107_c0_g1	0.11692	2.41245	-4.3669	2.55907e-13	3.04094e-11	down	cd10234, HSPA9-Ssq1-like_NBD, Nucleotide-binding domain of human HSPA9 and similar proteins. This subfamily includes human mitochondrial HSPA9 (also known as 70-kDa heat shock protein 9, CSA; MOT; MOT2; GRP75; PBP74; GRP-75; HSPA9B; MTHSP75; the gene encoding HSPA9 maps to 5q31.1), Escherichia coli DnaK, Saccharomyces cerevisiae Stress-seventy subfamily Q protein 1/Ssq1p (also called Ssc2p, Ssh1p…	pfam00012, HSP70, Hsp70 protein. Hsp70 chaperones help to fold many proteins. Hsp70 assisted folding involves repeated cycles of substrate binding and release. Hsp70 activity is ATP dependent. Hsp70 proteins are made up of two regions: the amino terminus is the ATPase domain and the carboxyl terminus is the substrate binding region. 1.21e-60	-	KOG0101, KOG0101, KOG0101, Molecular chaperones HSP70/HSC70, HSP70 superfamily [Posttranslational modification, protein turnover, chaperones]. 5.66e-66	GO:0000003, reproduction;GO:0000166, nucleotide binding;GO:0000271, polysaccharide biosynthetic process;GO:0000741, karyogamy;GO:0000742, karyogamy involved in conjugation with cellular fusion;GO:0000746, conjugation;GO:0000747, conjugation with cellular fusion;GO:0003674, molecular_function;GO:0003824, catalytic activity;GO:0005488, binding;GO:0005515, protein binding;GO:0005524, ATP binding;GO:…	XP_029178543.1 heat shock 70 kDa protein-like [Nylanderia fulva] 2.43e-112	-
TRINITY_DN64810_c0_g1	0.0289193	0.179479	-2.63371	0.00678336	0.0400872	down	cd01650, RT_nLTR_like, RT_nLTR: Non-LTR (long terminal repeat) retrotransposon and non-LTR retrovirus reverse transcriptase (RT). This subfamily contains both non-LTR retrotransposons and non-LTR retrovirus RTs. RTs catalyze the conversion of single-stranded RNA into double-stranded DNA for integration into host chromosomes. RT is a multifunctional enzyme with RNA-directed DNA polymerase, DNA dir…	-	-	-	-	XP_014354774.1 PREDICTED: RNA-directed DNA polymerase from mobile element jockey-like [Papilio machaon] 1.16e-195	-
TRINITY_DN76880_c10_g1	3.22325	8.33063	-1.36991	0.00061774	0.00616418	down	-	pfam05902, 4_1_CTD, 4.1 protein C-terminal domain (CTD). At the C-terminus of all known 4.1 proteins is a sequence domain unique to these proteins, known as the C-terminal domain (CTD). Mammalian CTDs are associated with a growing number of protein-protein interactions, although such activities have yet to be associated with invertebrate CTDs. Mammalian CTDs are generally defined by sequence alig…	K06107-ko04530 Tight junction	KOG3527, KOG3527, KOG3527, Erythrocyte membrane protein 4.1 and related proteins of the ERM family [General function prediction only]. 9.23e-20	GO:0001700, embryonic development via the syncytial blastoderm;GO:0002009, morphogenesis of an epithelium;GO:0002165, instar larval or pupal development;GO:0003002, regionalization;GO:0003007, heart morphogenesis;GO:0003008, system process;GO:0003013, circulatory system process;GO:0003015, heart process;GO:0003674, molecular_function;GO:0005198, structural molecule activity;GO:0005200, structural…	XP_013201025.1 PREDICTED: protein 4.1 homolog isoform X2 [Amyelois transitella] 0.0	PREDICTED: Amyelois transitella protein 4.1 homolog (LOC106143468), transcript variant X2, mRNA 1.93e-136
TRINITY_DN71461_c0_g5	6.07487	12.9171	-1.08835	0.00610361	0.0370764	down	-	-	-	-	-	QEA03451.1 carboxylesterase [Plodia interpunctella] 6.11e-107	PREDICTED: Amyelois transitella juvenile hormone esterase-like (LOC106131005), transcript variant X6, mRNA 1.08e-128
TRINITY_DN71461_c0_g3	5.57183	11.3064	-1.02091	0.00283745	0.0206847	down	-	-	-	-	-	XP_013185429.1 PREDICTED: juvenile hormone esterase-like isoform X3 [Amyelois transitella] 5.90e-92	-
TRINITY_DN12384_c0_g1	0.0001	0.79014	-12.9479	7.01162e-07	1.81077e-05	down	-	-	-	-	-	-	-
TRINITY_DN40754_c0_g1	0.0001	3.07569	-14.9086	2.1628e-13	2.63023e-11	down	cd01926, cyclophilin_ABH_like, cyclophilin_ABH_like: Cyclophilin A, B and H-like cyclophilin-type peptidylprolyl cis- trans isomerase (PPIase) domain. This family represents the archetypal cystolic cyclophilin similar to human cyclophilins A, B and H. PPIase is an enzyme which accelerates protein folding by catalyzing the cis-trans isomerization of the peptide bonds preceding proline residues. Th…	pfam00160, Pro_isomerase, Cyclophilin type peptidyl-prolyl cis-trans isomerase/CLD. The peptidyl-prolyl cis-trans isomerases, also known as cyclophilins, share this domain of about 109 amino acids. Cyclophilins have been found in all organisms studied so far and catalyze peptidyl-prolyl isomerisation during which the peptide bond preceding proline (the peptidyl-prolyl bond) is stabilized in the c…	K09565-ko04020 Calcium signaling pathway;ko04022 cGMP - PKG signaling pathway	KOG0880, KOG0880, KOG0880, Peptidyl-prolyl cis-trans isomerase [Posttranslational modification, protein turnover, chaperones]. 1.84e-66	-	VDP95096.1 unnamed protein product [Echinostoma caproni] 7.99e-88	PREDICTED: Oryzias latipes peptidylprolyl isomerase B (ppib), mRNA 2.74e-28
TRINITY_DN35270_c0_g1	0.0001	0.914604	-13.1589	1.09892e-08	4.43987e-07	down	-	-	-	-	-	-	-
TRINITY_DN39334_c0_g2	0.0001	0.549529	-12.424	0.00338392	0.0236779	down	-	-	-	-	-	-	-
TRINITY_DN68204_c0_g2	115.972	43.1471	1.42644	0.000499373	0.00519995	up	-	-	-	-	-	XP_013193518.1 PREDICTED: uncharacterized protein LOC106137260 [Amyelois transitella] 1.03e-82	-
TRINITY_DN61598_c3_g4	0.0001	1.15768	-13.4989	6.2236e-09	2.69088e-07	down	-	-	-	-	-	-	-
TRINITY_DN76407_c5_g2	12.2431	32.274	-1.39841	0.00253377	0.0189107	down	-	-	-	-	-	-	-
TRINITY_DN38521_c0_g1	0.559904	0.0410155	3.77094	0.00663683	0.0394714	up	cd03198, GST_C_CLIC, C-terminal, alpha helical domain of Chloride Intracellular Channels. Glutathione S-transferase (GST) C-terminal domain family, Chloride Intracellular Channel (CLIC) subfamily; composed of CLICs (CLIC1-6 in vertebrates), p64, parchorin, and similar proteins. They are auto-inserting, self-assembling intracellular anion channels involved in a wide variety of functions including …	-	-	KOG1422, KOG1422, KOG1422, Intracellular Cl- channel CLIC, contains GST domain [Inorganic ion transport and metabolism]. 3.96e-41	GO:0000323, lytic vacuole;GO:0002064, epithelial cell development;GO:0003674, molecular_function;GO:0005215, transporter activity;GO:0005216, ion channel activity;GO:0005253, anion channel activity;GO:0005254, chloride channel activity;GO:0005488, binding;GO:0005509, calcium ion binding;GO:0005575, cellular_component;GO:0005622, intracellular;GO:0005623, cell;GO:0005737, cytoplasm;GO:0005739, mit…	XP_023297930.1 chloride intracellular channel exc-4 [Lucilia cuprina] 7.13e-182	PREDICTED: Lucilia cuprina chloride intracellular channel exc-4 (LOC111680504), mRNA 0.0
TRINITY_DN40667_c0_g1	0.667165	0.0001	12.7038	0.000850503	0.00796056	up	-	-	K03962-ko00190 Oxidative phosphorylation	KOG4633, KOG4633, KOG4633, NADH:ubiquinone oxidoreductase, NDUFB6/B17 subunit [Energy production and conversion]. 1.84e-24	GO:0003674, molecular_function;GO:0003824, catalytic activity;GO:0003954, NADH dehydrogenase activity;GO:0005575, cellular_component;GO:0005622, intracellular;GO:0005623, cell;GO:0005737, cytoplasm;GO:0005739, mitochondrion;GO:0005740, mitochondrial envelope;GO:0005743, mitochondrial inner membrane;GO:0005746, mitochondrial respiratory chain;GO:0005747, mitochondrial respiratory chain complex I;G…	XP_037823814.1 uncharacterized protein LOC119612142 [Lucilia sericata] 9.72e-60	PREDICTED: Lucilia cuprina uncharacterized LOC111685429 (LOC111685429), transcript variant X3, mRNA 4.85e-48
TRINITY_DN70284_c1_g2	3.47261	10.8457	-1.64304	8.95908e-05	0.00123735	down	cd00170, SEC14, Sec14p-like lipid-binding domain. Found in secretory proteins, such as S. cerevisiae phosphatidylinositol transfer protein (Sec14p), and in lipid regulated proteins such as RhoGAPs, RhoGEFs and neurofibromin (NF1). SEC14 domain of Dbl is known to associate with G protein beta/gamma subunits. 8.51e-19	pfam00650, CRAL_TRIO, CRAL/TRIO domain. 7.18e-14	-	KOG1471, KOG1471, KOG1471, Phosphatidylinositol transfer protein SEC14 and related proteins [Lipid transport and metabolism]. 4.74e-32	-	XP_013200521.1 PREDICTED: alpha-tocopherol transfer protein-like isoform X2 [Amyelois transitella] 8.54e-164	PREDICTED: Amyelois transitella alpha-tocopherol transfer protein-like (LOC106143090), transcript variant X2, mRNA 5.60e-168
TRINITY_DN65393_c0_g4	3.11319	0.424798	2.87355	0.000118605	0.00156827	up	cd05676, M20_dipept_like_CNDP, M20 cytosolic nonspecific dipeptidases including anserinase and serum carnosinase. Peptidase M20 family, CNDP (cytosolic nonspecific dipeptidase) subfamily including anserinase (Xaa-methyl-His dipeptidase, EC 3.4.13.5), 'serum' carnosinase (beta-alanyl-L-histidine dipeptidase; EC 3.4.13.20), and some uncharacterized proteins. Two genes, CN1 and CN2, coding for prote…	-	K08660-ko00340 Histidine metabolism;ko00330 Arginine and proline metabolism;ko00410 beta-Alanine metabolism	KOG2276, KOG2276, KOG2276, Metalloexopeptidases [Amino acid transport and metabolism]. 8.00e-08	GO:0003674, molecular_function;GO:0003824, catalytic activity;GO:0004180, carboxypeptidase activity;GO:0005575, cellular_component;GO:0005622, intracellular;GO:0005623, cell;GO:0005634, nucleus;GO:0005654, nucleoplasm;GO:0005737, cytoplasm;GO:0005829, cytosol;GO:0006508, proteolysis;GO:0006518, peptide metabolic process;GO:0006575, cellular modified amino acid metabolic process;GO:0006749, glutat…	XP_013138667.1 PREDICTED: cytosolic non-specific dipeptidase-like, partial [Papilio polytes] 6.09e-22	Zerene cesonia cytosolic non-specific dipeptidase (LOC119830040), mRNA 1.13e-24
TRINITY_DN48052_c0_g2	1.3485	0.111937	3.5906	0.000172469	0.00215583	up	-	pfam11901, DUF3421, Protein of unknown function (DUF3421). This family of proteins are functionally uncharacterized. This protein is found in bacteria and eukaryotes. Proteins in this family are typically between 119 to 296 amino acids in length. 6.94e-09	-	-	-	XP_023292601.1 uncharacterized protein LOC111675949 [Lucilia cuprina] 6.94e-211	PREDICTED: Lucilia cuprina uncharacterized LOC111675949 (LOC111675949), mRNA 0.0
TRINITY_DN71301_c1_g5	32.277	11.7497	1.45789	0.00151521	0.0126396	up	-	-	-	-	-	XP_013186961.1 PREDICTED: zinc finger CCHC domain-containing protein 4-like [Amyelois transitella] 3.15e-124	Mythimna impura genome assembly, chromosome: 14 1.57e-37
TRINITY_DN71513_c2_g2	8.34799	1.393	2.58323	0.000898729	0.00834302	up	-	-	-	-	-	XP_011051651.1 PREDICTED: histone-lysine N-methyltransferase SETMAR-like [Acromyrmex echinatior] 4.55e-11	Mythimna impura genome assembly, chromosome: 30 9.63e-11
TRINITY_DN66126_c1_g1	19.0531	5.0609	1.91256	8.66202e-08	2.7898e-06	up	cd12365, RRM_RNPS1, RNA recognition motif (RRM) found in RNA-binding protein with serine-rich domain 1 (RNPS1) and similar proteins. This subfamily corresponds to the RRM of RNPS1 and its eukaryotic homologs. RNPS1, also termed RNA-binding protein prevalent during the S phase, or SR-related protein LDC2, was originally characterized as a general pre-mRNA splicing activator, which activates both c…	pfam00076, RRM_1, RNA recognition motif. (a.k.a. RRM, RBD, or RNP domain). The RRM motif is probably diagnostic of an RNA binding protein. RRMs are found in a variety of RNA binding proteins, including various hnRNP proteins, proteins implicated in regulation of alternative splicing, and protein components of snRNPs. The motif also appears in a few single stranded DNA binding proteins. The RRM st…	K14325-ko03015 mRNA surveillance pathway;ko03013 RNA transport	KOG4207, KOG4207, KOG4207, Predicted splicing factor, SR protein superfamily [RNA processing and modification]. 6.53e-09	GO:0000184, nuclear-transcribed mRNA catabolic process, nonsense-mediated decay;GO:0000375, RNA splicing, via transesterification reactions;GO:0000377, RNA splicing, via transesterification reactions with bulged adenosine as nucleophile;GO:0000381, regulation of alternative mRNA splicing, via spliceosome;GO:0000398, mRNA splicing, via spliceosome;GO:0000956, nuclear-transcribed mRNA catabolic pro…	XP_013186927.1 PREDICTED: RNA-binding protein with serine-rich domain 1-B-like isoform X1 [Amyelois transitella] 2.96e-86	PREDICTED: Amyelois transitella RNA-binding protein with serine-rich domain 1-B-like (LOC106132137), transcript variant X2, mRNA 0.0
TRINITY_DN78433_c0_g1	0.0001	0.260405	-11.3465	0.00649368	0.0388622	down	-	-	-	-	-	-	-
TRINITY_DN56116_c0_g1	0.84017	0.112761	2.89741	0.00139371	0.0118789	up	cd02873, GH18_IDGF, The IDGF's (imaginal disc growth factors) are a family of growth factors identified in insects that include at least five members, some of which are encoded by genes in a tight cluster. The IDGF's have an eight-stranded alpha/beta barrel fold and are related to the glycosyl hydrolase family 18 (GH18) chitinases, but they have an amino acid substitution known to abolish chitina…	pfam00704, Glyco_hydro_18, Glycosyl hydrolases family 18. 2.80e-22	-	KOG2806, KOG2806, KOG2806, Chitinase [Carbohydrate transport and metabolism]. 2.77e-33	GO:0003674, molecular_function;GO:0003824, catalytic activity;GO:0004553, hydrolase activity, hydrolyzing O-glycosyl compounds;GO:0004568, chitinase activity;GO:0005102, signaling receptor binding;GO:0005488, binding;GO:0005515, protein binding;GO:0005575, cellular_component;GO:0005576, extracellular region;GO:0005615, extracellular space;GO:0006022, aminoglycan metabolic process;GO:0006026, amin…	ARA90540.1 chitinase-like protein, partial [Chrysomya megacephala] 1.94e-280	PREDICTED: Lucilia sericata chitinase-like protein Idgf2 (LOC119611992), mRNA 0.0
TRINITY_DN109866_c0_g1	0.0001	2.07082	-14.3379	2.45352e-05	0.000406447	down	-	pfam05207, zf-CSL, CSL zinc finger. This is a zinc binding motif which contains four cysteine residues which chelate zinc. This domain is often found associated with a pfam00226 domain. This domain is named after the conserved motif of the final cysteine. 4.38e-09	-	KOG2923, KOG2923, KOG2923, Uncharacterized conserved protein [Function unknown]. 2.89e-18	GO:0002791, regulation of peptide secretion;GO:0002792, negative regulation of peptide secretion;GO:0003674, molecular_function;GO:0005488, binding;GO:0005575, cellular_component;GO:0005622, intracellular;GO:0005623, cell;GO:0005634, nucleus;GO:0005654, nucleoplasm;GO:0005737, cytoplasm;GO:0005829, cytosol;GO:0006417, regulation of translation;GO:0006448, regulation of translational elongation;GO…	XP_009026551.1 hypothetical protein HELRODRAFT_153507, partial [Helobdella robusta] 2.93e-20	-
TRINITY_DN65853_c0_g1	0.314421	0.75503	-1.26383	0.00546979	0.0341095	down	cd05856, IgI_2_FGFRL1-like, Second immunoglobulin (Ig)-like domain of fibroblast growth factor (FGF) receptor_like-1(FGFRL1); member of the I-set of IgSF domains. The members here are composed of the second immunoglobulin (Ig)-like domain of fibroblast growth factor (FGF) receptor like-1(FGFRL1). FGFRL1 is comprised of a signal peptide, three extracellular Ig-like modules, a transmembrane segment…	-	K16680-ko04391 Hippo signaling pathway -fly	KOG3513, KOG3513, KOG3513, Neural cell adhesion molecule L1 [Signal transduction mechanisms]. 3.58e-11	GO:0000003, reproduction;GO:0001654, eye development;GO:0001700, embryonic development via the syncytial blastoderm;GO:0001736, establishment of planar polarity;GO:0001738, morphogenesis of a polarized epithelium;GO:0001745, compound eye morphogenesis;GO:0001763, morphogenesis of a branching structure;GO:0002009, morphogenesis of an epithelium;GO:0002064, epithelial cell development;GO:0002065, c…	XP_013183075.1 PREDICTED: hemicentin-2 [Amyelois transitella] 0.0	PREDICTED: Manduca sexta hemicentin-1 (LOC115445404), transcript variant X2, mRNA 1.16e-61
TRINITY_DN54396_c0_g1	0.0325011	0.544084	-4.06527	0.00506093	0.0321105	down	-	-	-	-	-	XP_028164582.1 guanine nucleotide-releasing factor 2 isoform X11 [Ostrinia furnacalis] 3.73e-22	Endotricha flammealis genome assembly, chromosome: 3 1.82e-92
TRINITY_DN61959_c3_g1	20.0461	7.79289	1.36309	0.000620613	0.00618436	up	cd19874, DSRM_MRPL44, double-stranded RNA binding motif of mitochondrial 39S ribosomal protein L44 (MRPL44) and similar proteins. MRPL44 (also known as L44mt, MRP-L44, or mitochondrial large ribosomal subunit protein mL44) is a component of the 39S subunit of mitochondrial ribosome. It may play a role in the assembly/stability of nascent mitochondrial polypeptides exiting the ribosome. MRPL44 con…	-	-	KOG3769, KOG3769, KOG3769, Ribonuclease III domain proteins [Translation, ribosomal structure and biogenesis]. 2.58e-45	GO:0000313, organellar ribosome;GO:0000315, organellar large ribosomal subunit;GO:0003674, molecular_function;GO:0003676, nucleic acid binding;GO:0003723, RNA binding;GO:0003725, double-stranded RNA binding;GO:0003735, structural constituent of ribosome;GO:0003824, catalytic activity;GO:0004518, nuclease activity;GO:0004519, endonuclease activity;GO:0004521, endoribonuclease activity;GO:0004525, …	XP_013184046.1 PREDICTED: 39S ribosomal protein L44, mitochondrial [Amyelois transitella] 8.48e-202	PREDICTED: Amyelois transitella 39S ribosomal protein L44, mitochondrial (LOC106129896), mRNA 0.0
TRINITY_DN68536_c1_g3	0.0001	2.51	-14.6154	0.00810698	0.0459956	down	-	-	-	-	-	-	-
TRINITY_DN57520_c2_g3	1.32057	0.0001	13.6889	4.77606e-06	9.87306e-05	up	-	-	-	-	-	-	-
TRINITY_DN53578_c1_g3	0.74333	0.0351337	4.40308	0.00399458	0.0268288	up	-	-	-	-	-	-	Mus musculus 12 days embryo spinal cord cDNA, RIKEN full-length enriched library, clone:C530009H14 product:unclassifiable, full insert sequence 0.0
TRINITY_DN63110_c0_g1	16.9265	3.01028	2.49132	4.73948e-05	0.000708913	up	-	-	-	-	-	-	-
TRINITY_DN55592_c0_g1	0.0001	1.95376	-14.254	7.58386e-09	3.19228e-07	down	-	-	-	KOG0567, KOG0567, KOG0567, HEAT repeat-containing protein [General function prediction only]. 2.31e-56	GO:0003674, molecular_function;GO:0003824, catalytic activity;GO:0004497, monooxygenase activity;GO:0005488, binding;GO:0005506, iron ion binding;GO:0005575, cellular_component;GO:0005622, intracellular;GO:0005623, cell;GO:0005737, cytoplasm;GO:0005783, endoplasmic reticulum;GO:0005789, endoplasmic reticulum membrane;GO:0005829, cytosol;GO:0006464, cellular protein modification process;GO:0006807…	XP_013168952.1 PREDICTED: deoxyhypusine hydroxylase-like [Papilio xuthus] 2.08e-67	-
TRINITY_DN71227_c1_g2	6.36427	2.74509	1.21314	0.0056687	0.0350315	up	-	-	-	KOG1501, KOG1501, KOG1501, Arginine N-methyltransferase [General function prediction only]. 3.09e-56	GO:0000003, reproduction;GO:0000375, RNA splicing, via transesterification reactions;GO:0000377, RNA splicing, via transesterification reactions with bulged adenosine as nucleophile;GO:0000387, spliceosomal snRNP assembly;GO:0000398, mRNA splicing, via spliceosome;GO:0001650, fibrillar center;GO:0003674, molecular_function;GO:0003824, catalytic activity;GO:0005488, binding;GO:0005515, protein bin…	XP_013190523.1 PREDICTED: protein arginine N-methyltransferase 7 isoform X1 [Amyelois transitella] 1.06e-142	PREDICTED: Amyelois transitella protein arginine N-methyltransferase 7 (LOC106134927), transcript variant X2, mRNA 3.40e-150
TRINITY_DN67446_c3_g3	456.135	219.277	1.05671	0.00244414	0.0183624	up	-	pfam00261, Tropomyosin, Tropomyosin. Tropomyosin is an alpha-helical protein that forms a coiled-coil structure of 2 parallel helices containing 2 sets of 7 alternating actin binding sites. The protein is best known for its role in regulating the interaction between actin and myosin in muscle contraction, but is also involved in the organisation and dynamics of the cytoskeleton in non-muscle cell…	-	-	-	VEN61844.1 unnamed protein product [Callosobruchus maculatus] 8.29e-12	PREDICTED: Spodoptera litura tropomyosin-1 (LOC111355054), transcript variant X1, mRNA 1.68e-110
TRINITY_DN67446_c3_g2	378.987	151.388	1.3239	0.000984242	0.00897417	up	-	pfam00261, Tropomyosin, Tropomyosin. Tropomyosin is an alpha-helical protein that forms a coiled-coil structure of 2 parallel helices containing 2 sets of 7 alternating actin binding sites. The protein is best known for its role in regulating the interaction between actin and myosin in muscle contraction, but is also involved in the organisation and dynamics of the cytoskeleton in non-muscle cell…	K10373-ko04260 Cardiac muscle contraction;ko04261 Adrenergic signaling in cardiomyocytes	KOG1003, KOG1003, KOG1003, Actin filament-coating protein tropomyosin [Cytoskeleton]. 1.60e-29	GO:0003008, system process;GO:0003012, muscle system process;GO:0003674, molecular_function;GO:0003779, actin binding;GO:0005198, structural molecule activity;GO:0005488, binding;GO:0005515, protein binding;GO:0005575, cellular_component;GO:0005622, intracellular;GO:0005623, cell;GO:0005737, cytoplasm;GO:0005856, cytoskeleton;GO:0005862, muscle thin filament tropomyosin;GO:0005865, striated muscl…	KZC10438.1 hypothetical protein WN55_01867 [Dufourea novaeangliae] 2.66e-37	PREDICTED: Trichoplusia ni tropomyosin-1 (LOC113503343), transcript variant X2, misc_RNA 0.0
TRINITY_DN67446_c3_g1	40.9878	7.65894	2.41998	7.92641e-07	2.01835e-05	up	-	-	-	-	-	KAF9424472.1 hypothetical protein HW555_000283 [Spodoptera exigua] 4.42e-24	Phalera bucephala genome assembly, chromosome: Z 1.40e-12
TRINITY_DN76842_c6_g2	0.229892	1.03726	-2.17375	0.00296336	0.0213882	down	cd09077, R1-I-EN, Endonuclease domain encoded by various R1- and I-clade non-long terminal repeat retrotransposons. This family contains the endonuclease (EN) domain of various non-long terminal repeat (non-LTR) retrotransposons, long interspersed nuclear elements (LINEs) which belong to the subtype 2, R1- and I-clade. LINES can be classified into two subtypes. Subtype 2 has two ORFs: the second …	pfam00078, RVT_1, Reverse transcriptase (RNA-dependent DNA polymerase). A reverse transcriptase gene is usually indicative of a mobile element such as a retrotransposon or retrovirus. Reverse transcriptases occur in a variety of mobile elements, including retrotransposons, retroviruses, group II introns, bacterial msDNAs, hepadnaviruses, and caulimoviruses. 3.26e-09	-	-	-	XP_028176010.1 uncharacterized protein LOC114364189 [Ostrinia furnacalis] 5.52e-92	-
TRINITY_DN83075_c0_g1	0.0001	1.88282	-14.2006	4.13938e-10	2.36289e-08	down	-	-	-	-	-	-	-
TRINITY_DN59228_c3_g2	4.01743	0.848904	2.2426	3.55823e-05	0.000556418	up	-	pfam03227, GILT, Gamma interferon inducible lysosomal thiol reductase (GILT). This family includes the two characterized human gamma-interferon-inducible lysosomal thiol reductase (GILT) sequences. It also contains several other eukaryotic putative proteins with similarity to GILT. The aligned region contains three conserved cysteine residues. In addition, the two GILT sequences possess a C-X(2)-…	K08059-ko04612 Antigen processing and presentation	KOG3160, KOG3160, KOG3160, Gamma-interferon inducible lysosomal thiol reductase [Posttranslational modification, protein turnover, chaperones]. 5.00e-20	GO:0000323, lytic vacuole;GO:0002376, immune system process;GO:0002474, antigen processing and presentation of peptide antigen via MHC class I;GO:0002478, antigen processing and presentation of exogenous peptide antigen;GO:0002495, antigen processing and presentation of peptide antigen via MHC class II;GO:0002504, antigen processing and presentation of peptide or polysaccharide antigen via MHC cl…	XP_013191163.1 PREDICTED: gamma-interferon-inducible-lysosomal thiol reductase-like [Amyelois transitella] 9.12e-87	-
TRINITY_DN70958_c3_g2	0.418995	1.34015	-1.67739	0.00150974	0.0126056	down	-	-	-	-	-	XP_026761367.1 uncharacterized protein LOC113520285 isoform X1 [Galleria mellonella] 1.97e-226	PREDICTED: Amyelois transitella nuclear anchorage protein 1 (LOC106131566), transcript variant X3, mRNA 5.16e-100
TRINITY_DN72087_c0_g4	1.16489	0.332452	1.80898	0.00191104	0.0151491	up	-	-	-	-	GO:0003674, molecular_function;GO:0005488, binding;GO:0005575, cellular_component;GO:0005576, extracellular region;GO:0005615, extracellular space;GO:0005623, cell;GO:0007275, multicellular organism development;GO:0007399, nervous system development;GO:0007416, synapse assembly;GO:0008150, biological_process;GO:0009987, cellular process;GO:0016043, cellular component organization;GO:0022607, cell…	XP_026761392.1 uncharacterized protein LOC113520300 isoform X1 [Galleria mellonella] 1.21e-245	PREDICTED: Papilio polytes uncharacterized LOC106110367 (LOC106110367), transcript variant X2, mRNA 2.12e-149
TRINITY_DN76634_c2_g1	0.0107562	0.0705399	-2.71327	0.00600068	0.0366348	down	cd01644, RT_pepA17, RT_pepA17: Reverse transcriptase (RTs) in retrotransposons. This subfamily represents the RT domain of a multifunctional enzyme. C-terminal to the RT domain is a domain homologous to aspartic proteinases (corresponding to Merops family A17) encoded by retrotransposons and retroviruses. RT catalyzes DNA replication from an RNA template and is responsible for the replication of …	pfam05380, Peptidase_A17, Pao retrotransposon peptidase. Corresponds to Merops family A17. These proteins are homologous to aspartic proteinases encoded by retroposons and retroviruses. 5.97e-44	-	-	-	XP_021186614.1 uncharacterized protein LOC110373622 [Helicoverpa armigera] 0.0	Hylaea fasciaria genome assembly, chromosome: 22 7.47e-11
TRINITY_DN33936_c1_g1	0.0001	0.260725	-11.3483	0.000240112	0.00284953	down	-	-	K03350-ko04113 Meiosis - yeast;ko04114 Oocyte meiosis;ko04111 Cell cycle - yeast;ko04120 Ubiquitin mediated proteolysis;ko04110 Cell cycle;ko04914 Progesterone-mediated oocyte maturation	KOG1126, KOG1126, KOG1126, DNA-binding cell division cycle control protein [Cell cycle control, cell division, chromosome partitioning]. 3.09e-20	GO:0000070, mitotic sister chromatid segregation;GO:0000151, ubiquitin ligase complex;GO:0000152, nuclear ubiquitin ligase complex;GO:0000278, mitotic cell cycle;GO:0000280, nuclear division;GO:0000819, sister chromatid segregation;GO:0003674, molecular_function;GO:0003676, nucleic acid binding;GO:0003677, DNA binding;GO:0005488, binding;GO:0005575, cellular_component;GO:0005622, intracellular;GO…	XP_013181833.1 PREDICTED: anaphase-promoting complex subunit 8-like [Papilio xuthus] 5.41e-62	-
TRINITY_DN47051_c0_g1	8.08781	0.714206	3.50134	0.000250494	0.00295058	up	-	-	-	-	GO:0000502, proteasome complex;GO:0000932, P-body;GO:0001673, male germ cell nucleus;GO:0005575, cellular_component;GO:0005622, intracellular;GO:0005623, cell;GO:0005634, nucleus;GO:0005654, nucleoplasm;GO:0005737, cytoplasm;GO:0005829, cytosol;GO:0005839, proteasome core complex;GO:0006464, cellular protein modification process;GO:0006508, proteolysis;GO:0006511, ubiquitin-dependent protein cata…	KNC31080.1 hypothetical protein FF38_02624 [Lucilia cuprina] 1.90e-58	PREDICTED: Zeugodacus cucurbitae uncharacterized LOC105214577 (LOC105214577), mRNA 2.37e-97
TRINITY_DN49160_c0_g3	0.0001	0.518052	-12.3389	0.00149527	0.0125106	down	-	-	-	KOG3303, KOG3303, KOG3303, Predicted alpha-helical protein, potentially involved in replication/repair [Replication, recombination and repair]. 4.08e-11	-	XP_029155084.1 uncharacterized protein LOC114928165 [Nylanderia fulva] 2.48e-35	-
TRINITY_DN49160_c0_g2	0.0001	2.18817	-14.4174	1.55054e-09	7.69176e-08	down	-	-	-	-	-	XP_029155086.1 uncharacterized protein LOC114928168 [Nylanderia fulva] 1.57e-07	-
TRINITY_DN49160_c0_g1	0.0001	1.07681	-13.3945	1.92572e-07	5.72551e-06	down	-	pfam13238, AAA_18, AAA domain. 5.86e-10	K18532-ko00230 Purine metabolism;ko03008 Ribosome biogenesis in eukaryotes	KOG3347, KOG3347, KOG3347, Predicted nucleotide kinase/nuclear protein involved oxidative stress response [Nucleotide transport and metabolism]. 4.20e-28	GO:0000123, histone acetyltransferase complex;GO:0000124, SAGA complex;GO:0000125, PCAF complex;GO:0000166, nucleotide binding;GO:0000428, DNA-directed RNA polymerase complex;GO:0000491, small nucleolar ribonucleoprotein complex assembly;GO:0000492, box C/D snoRNP assembly;GO:0001067, regulatory region nucleic acid binding;GO:0001558, regulation of cell growth;GO:0002039, p53 binding;GO:0003674, …	VDN07219.1 unnamed protein product [Thelazia callipaeda] 7.55e-29	-
TRINITY_DN69014_c4_g1	1.16266	0.213606	2.4444	0.000998924	0.00908981	up	-	-	-	-	-	-	PREDICTED: Amyelois transitella uncharacterized LOC106130145 (LOC106130145), mRNA 5.75e-64
TRINITY_DN65038_c0_g3	1.86203	10.8681	-2.54515	6.15554e-05	0.000896387	down	-	-	-	-	-	XP_013199901.1 PREDICTED: carboxypeptidase B-like [Amyelois transitella] 2.99e-24	-
TRINITY_DN65038_c0_g2	6.99336	26.1207	-1.90114	1.58655e-05	0.000279372	down	cd06248, M14_CP_insect, Peptidase M14 carboxypeptidase subfamily A/B-like. This family includes peptidase M14 carboxypeptidases found specifically in insects, including B-type carboxypeptidase of H. zea (CPBHz, insect gut carboxypeptidase-3) that is insensitive to potato carboxypeptidase inhibitor (PCI) in corn earworm, and midgut procarboxypeptidase A (PCPAHa, insect gut carboxypeptidase-1) from…	pfam00246, Peptidase_M14, Zinc carboxypeptidase. 8.83e-56	-	KOG2650, KOG2650, KOG2650, Zinc carboxypeptidase [Function unknown]. 5.58e-74	-	XP_013199901.1 PREDICTED: carboxypeptidase B-like [Amyelois transitella] 2.71e-235	-
TRINITY_DN69421_c0_g2	64.1585	30.1263	1.09062	0.00374691	0.0255905	up	-	pfam01058, Oxidored_q6, NADH ubiquinone oxidoreductase, 20 Kd subunit. 2.91e-12	K03940-ko00190 Oxidative phosphorylation	KOG1687, KOG1687, KOG1687, NADH-ubiquinone oxidoreductase, NUFS7/PSST/20 kDa subunit [Energy production and conversion]. 8.36e-89	GO:0002020, protease binding;GO:0003674, molecular_function;GO:0003824, catalytic activity;GO:0003954, NADH dehydrogenase activity;GO:0005488, binding;GO:0005515, protein binding;GO:0005575, cellular_component;GO:0005622, intracellular;GO:0005623, cell;GO:0005737, cytoplasm;GO:0005739, mitochondrion;GO:0005740, mitochondrial envelope;GO:0005743, mitochondrial inner membrane;GO:0005746, mitochondr…	XP_013186841.1 PREDICTED: NADH-quinone oxidoreductase subunit B 2-like [Amyelois transitella] 3.67e-145	PREDICTED: Amyelois transitella NADH-quinone oxidoreductase subunit B 2-like (LOC106132072), transcript variant X2, mRNA 0.0
TRINITY_DN70222_c2_g1	0.549058	1.83373	-1.73975	5.04261e-05	0.00074749	down	-	-	-	-	-	-	-
TRINITY_DN56156_c0_g1	7.56421	3.73956	1.01632	0.00336117	0.023558	up	-	-	-	-	-	XP_013193243.1 PREDICTED: nucleolar protein 10-like [Amyelois transitella] 2.17e-294	PREDICTED: Amyelois transitella nucleolar protein 10-like (LOC106137042), mRNA 0.0
TRINITY_DN76198_c11_g1	85.3878	26.6197	1.68153	0.00325559	0.0230132	up	-	-	-	-	-	-	-
[truncated: 6,286 more rows]

## Sheet: BF_vs_CF.gene_DE.signi.addAnno
Gene id	MeanTPM (BF)	MeanTPM (CF)	log2FoldChange	pValue	qValue	result	CDD	PFAM	KEGG	KOG	GO	NR	NT
TRINITY_DN61329_c6_g1	3.82899	12.8321	-1.74473	3.00631e-05	0.00299691	down	-	-	-	-	-	KMQ91442.1 rna-directed dna polymerase from mobile element jockey-like protein [Lasius niger] 4.22e-44	-
[truncated: 1,090 more rows]
